# Supplementary material for: Stunted at 10 Years. Linear Growth Trajectories and Stunting from Birth to Pre-Adolescence in a Rural Bangladeshi Cohort
Source: PLoS One. 2016 Mar 2;11(3):e0149700. doi: 10.1371/journal.pone.0149700 (PMC4775024; doi:10.1371/journal.pone.0149700)
Supplement: S1 Data — Height for age scores for children participating in the MINIMat trial from birth to ten years of age, the final sample. N = 1054. (CSV) [file pone.0149700.s004.csv]

chsex	Motherheight	Mheight_TER	MBMI	MBMIcat	MAGE	MAGEcat	MEDUcat	parity_cat	SES_TER	LBW	SGA	Preterm	mmn	mmn6	foodgrp	Conceptseason3	HAZ0	HAZ1	HAZ2	HAZ3	HAZ4	HAZ5	HAZ6	HAZ7	HAZ8	HAZ9	HAZ10	HAZ11	HAZ12	HAZ15	HAZ18	HAZ21	HAZ24	HAZ54	HAZ10y	Stunted0m	Stunted1m	Stunted2m	Stunted3m	Stunted4m	Stunted5m	Stunted6m	Stunted7m	Stunted8m	Stunted9m	Stunted10m	Stunted11m	Stunted12m	Stunted15m
1					26	2	2	2	1	1	1	0	1	1	1	1	-2,05	-2,21285714285714	-2,37571428571429	-2,435	-2,56333333333333	-2,69166666666667	-2,82	-3,19	-3,85	-3,93	-3,96	-4,01	-3,59	-3,27	-4,14	-4,11	-3,27	-1,99	-1,84	1	1	1	1	1	1	1	1	1	1	1	1	1	1
2					17	1	3	1	3	1	0	1	2	5	2	1	-2,51	-2,47	-2,43	-2,39	-2,37333333333333	-2,33916666666667	-2,465	-2,62	-1,92	-2,91	-2,13	-1,85	-2,1	-2,52	-2,96	-2,26	-2,37	-1,4	-1,21	1	1	1	1	1	1	1	1	0	1	1	0	1	1
2	157	1	17,0392308004382	1	21	2	1	0	3	1	1	0	2	5	2	3	-1,69	-1,72375	-1,7575	-1,7325	-1,74666666666667	-1,76083333333333	-1,775	-1,78916666666667	-1,96	-1,935	-1,91	-1,935	-1,86	-1,48	-2,7	-2,305	-1,91	-1,85	-1,58	0	0	0	0	0	0	0	0	0	0	0	0	0	0
2	158,5	1	18,9075421190379	2	32	3	2	3	3	2	0	0	3	6	2	3	-,97	-,996666666666667	-1,02333333333333	-,9975	-1,00666666666667	-1,01583333333333	-1,025	-1,03416666666667	-1,04333333333333	-1,21	-1,015	-,82	-1,08	-1,17	-2,26	-1,34	-1,1	-1,12	-1,6	0	0	0	0	0	0	0	0	0	0	0	0	0	0
1	159,5	1	18,4746612159865	1	22	2	1	1	3	2	0	0	3	3	1	3	-,25	-,2875	-,325	-,59	-,703333333333333	-,816666666666667	-,93	-1,04333333333333	-,55	-,895	-1,24	-,51	-1,61	-,69	-,97	-1,25	-1,37	-1,33	-1,08	0	0	0	0	0	0	0	0	0	0	0	0	0	0
1	155,5	1	19,8509113842909	2	24	2	2	1	2	2	1	0	2	5	2	3	-,78	-,771111111111111	-,762222222222222	-,7975	-,803333333333333	-,809166666666667	-,815	-,820833333333333	-,826666666666667	-,7	-,52	-,6	-,85	-1,32	-1,95	-1,715	-1,48	-,5	-,76	0	0	0	0	0	0	0	0	0	0	0	0	0	0
2	158	1	17,0245153020349	1	21	2	1	1	2	2	1	0	3	3	1	3	-,08	-,148	-,216	-,284	-,213333333333333	-,246666666666667	-,565	-,71	-,65	-,4	-,98	-,62	-,48	-,85	-1,38	-,82	-1,14	-1,27	-1,5	0	0	0	0	0	0	0	0	0	0	0	0	0	0
1	154	1	16,6554224995783	1	32	3	2	3	1	2	0	0	1	1	1	1	-1,75	-1,562	-1,374	-1,186	-1,66666666666667	-1,64583333333333	-1,065	-1,32	-1,5	-1,445	-1,39	-2,27	-1,5	-1,84	-2,38	-2,92	-2,24	-1,29	-1,47	0	0	0	0	0	0	0	0	0	0	0	1	0	0
2	152,5	1	21,9295888202096	2	31	3	2	2	1	2	1	0	1	1	1	3	-1,38	-1,426	-1,472	-1,518	-1,4	-1,405	-1,41	-1,21	-1,04	-1,22	-1,66	-1,44	-1,44	-2,43	-2,94	-2,64	-2,97	-2,05	-2,28	0	0	0	0	0	0	0	0	0	0	0	0	0	1
1	153,5	1	20,3715689291133	2	24	2	2	1	2	2	1	0	2	5	2	1	-,67	-1,0375	-1,405	-1,7725	-2,14	-1,39083333333333	-1,535	-1,67916666666667	-1,98	-1,94	-1,52	-2,12	-2,4	-2,41	-2,57	-2,11	-1,65	-2,02	-1,46	0	0	0	0	1	0	0	0	0	0	0	1	1	1
1	153,5	1	22,2814035162177	2	27	2	3	3	3	1	1	0	3	6	2	1	-2,32	-2,39	-2,46	-2,4225	-2,45666666666667	-2,49083333333333	-2,525	-2,55916666666667	-2,59333333333333	-2,95	-2,73	-2,98	-2,73	-3,45	-3,76	-3,71	-3,48	-3,41	-2,45	1	1	1	1	1	1	1	1	1	1	1	1	1	1
1	159	1	24,3265693603892	2	35	3	2	3	2	2	1	0	3	6	2	1	,59	,518888888888889	,447777777777778	,2275	,106666666666667	-,0141666666666667	-,135	-,255833333333333	-,376666666666667	-,05	-,23	-,56	-,86	-,33	-,76	-,64	-,85	-,69	-,52	0	0	0	0	0	0	0	0	0	0	0	0	0	0
2	153	1	22,8544576872143	2	15	1	1	0	2	2	1	0	2	2	1	1	,46	,268	,076	-,116	-,132727272727273	-,280909090909091	-,6525	-,577272727272727	-,725454545454545	-1,11	-1,27	-1,17	-1,1775	-1,2	-1,21	-,63	-,79	-,26	-,93	0	0	0	0	0	0	0	0	0	0	0	0	0	0
1	154	1	18,9745319615449	2	31	3	1	2	1	2	0	0	2	5	2	1	1,12	,912	,704	,496	,45	,2825	,17	,5	,01	-,39	-,38	-,635	-,89	-1,51	-1,36	-1,07	-1,72	-1,04	-1,11	0	0	0	0	0	0	0	0	0	0	0	0	0	0
1	153	1	19,6505617497544	2	27	2	1	1	2	2	0	0	3	6	2	1	-,78	-,68	-,58	-,48	-,726666666666667	-,713333333333333	-,4	-,686666666666667	-,673333333333333	-,76	-,57	,07	-,62	-,72	-1,14	-,58	-,35	-,82	-1,17	0	0	0	0	0	0	0	0	0	0	0	0	0	0
1	156	1	20,5456936226167	2	17	1	1	0	1	1	1	0	1	1	1	1	-,36	-,77589	-1,19214	-1,61	-1,55	-,730833333333333	-1,19	-,89	-,91	-,74	-1,14	-1,04	-1,25	-,6	-1,1	-,77	-,77	-1,33	-1,05	0	0	0	0	0	0	0	0	0	0	0	0	0	0
1	152,5	1	18,4896533190003	1	36	3	3	3	2	2	0	0	2	2	1	1	,01	-,314	-,638	-,962	-,583333333333333	-,731666666666667	-1,47	-1,74	-1,46	-1,51	-2,24	-1,91	-1,77	-1,45	-2,15	-2,06	-1,98	-1,95	-1,96	0	0	0	0	0	0	0	0	0	0	1	0	0	0
1	155	1	20,8116545265349	2	30	3	3	1	3	1	1	0	3	6	2	1	-3,16	-2,7925	-2,425	-2,0575	-1,69	-2,85166666666667	-2,015	-1,85	-2,22	-2,55	-2,3	-2,57	-2,42	-3,1	-3,51	-3,71	-3,14	-2,47	-2,39	1	1	1	1	0	1	1	0	1	1	1	1	1	1
2	158,5	1	18,3104618415946	1	25	2	1	1	1	1	1	0	3	6	2	1	-2,23	-2,062	-1,894	-1,726	-2,15	-2,13	-1,45188	-2,09	-1,58	-1,85	-1,89477	-1,94333333333333	-1,99	-2,56	-2,15	-1,5	-1,81	-1,79	-1,92	1	1	0	0	1	1	0	1	0	0	0	0	0	1
2	153,5	1	23,3424227312757	2	30	3	3	2	2	2	1	0	3	6	2	1	-,43	-,4675	-,505	-,5425	-,58	-,8175	-,895	-,58	-1,07	-,04	-,66	-1,01	-1,36	-1,16	-,67	-1,09	-1,43	-1,19	-1,45	0	0	0	0	0	0	0	0	0	0	0	0	0	0
2	155,5	1	24,4000785765242	2	28	2	3	1	2	2	0	0	1	4	2	1	,35	,0674999999999999	-,215	-,4975	-,78	-,420833333333333	-1,05	-,32	-,88	-1,18	-1,05	-1,275	-1,5	-1,91	-1,84	-1,97	-1,72	-,83	,09	0	0	0	0	0	0	0	0	0	0	0	0	0	0
1	159,5	1	23,1915959945362	2	22	2	1	0	1	2	0	0	2	5	2	1	-,29	-,3025	-,315	-,3275	-,34	-,723333333333333	-,885	-,82	-,88	-,37	-,81	-,96	-1,33	-1,22	-1,34	-1,08	-1,34	-,31	,11	0	0	0	0	0	0	0	0	0	0	0	0	0	0
2	159,5	1	20,2435117579426	2	31	3	1	3	2	2	1	0	2	5	2	1	-,35	-,2875	-,225	-,1625	-,1	-,633333333333333	,025	,35	-,77	-,76	-,885	-1,01	-1,03	-1,35	-1,68	-2,08	-1,81	-1,66	-1,3	0	0	0	0	0	0	0	0	0	0	0	0	0	0
1	161	1	22,7614675359747	2	18	1	1	0	2	2	1	0	3	3	1	1	-1,52	-1,592	-1,664	-1,736	-1,28	-1,22	-1,16	-1,2	-,5	-,45	-,415	-,38	-,8	-1,27	-1,1	-1,33	-1	-,28	-,08	0	0	0	0	0	0	0	0	0	0	0	0	0	0
1	155	1	19,1467221644121	2	24	2	1	2	1	2	0	0	1	4	2	1	,59	,8	1,01	1,22	1,43	,4525	,76	,57	,32	-,03	-,44	-,38	,26	-,115	-,49	-1,13	-,89	-,89	-,69	0	0	0	0	0	0	0	0	0	0	0	0	0	0
1	154,5	1	19,2708496978456	2	28	2	1	2	1	2	1	0	3	6	2	1	-1,26	-1,355	-1,45	-1,545	-1,64	-,6225	-,33	-1,62	-,67	-,52	-,54	,71	,27	-,18	-1,22	-1,2	-1,18	,3	,59	0	0	0	0	0	0	0	0	0	0	0	0	0	0
1	154,5	1	16,1288633340665	1	29	2	3	2	3	2	1	0	1	4	2	1	-,2	-,3663	-,5328	-,7	-1,33	-,941666666666667	-1,21	-1,81	-2,41	-1,9	-1,97	-1,59	-1,98	-2,55	-2,19	-1,95	-2,16	-1,15	-1,4	0	0	0	0	0	0	0	0	1	0	0	0	0	1
1	152,5	1	18,2746573501747	1	28	2	3	2	3	2	1	0	1	4	2	1	-1,79	-1,77822	-1,76823	-1,76	-1,875	-1,8025	-1,805	-2,22	-1,64	-1,43	-1,82	-2,47	-1,82	-2,1	-2,45	-2,47	-2,67	-1,82	-1,55	0	0	0	0	0	0	0	1	0	0	0	1	0	1
2	155,5	1	18,1966687689333	1	35	3	1	3	1	2	0	0	2	2	1	1	-,46	-,645	-,83	-1,015	-1,2	-,418333333333333	-,41	-,34	-1,29	-,55	-,64	-,29	-,36	-1,08	-1,03	-1,075	-1,12	-,99	,32	0	0	0	0	0	0	0	0	0	0	0	0	0	0
1	154,5	1	28,0684115164274	2	33	3	1	2	1	2	1	0	2	2	1	1	-1	-1,02897	-1,05894	-1,09	-,5	-1,15	-,9	,2	-,07	-,36	-,43	-,84	-1,36	-1,29	-,85	-1,47	-1,86	-1,58	-1,38	0	0	0	0	0	0	0	0	0	0	0	0	0	0
2	155,5	1	19,2305704035318	2	25	2	1	1	1	2	1	0	3	6	2	1	-1,63	-1,65501	-1,68165	-1,71	-1,38195	-1,15083333333333	-,73	-1,23	-,86	-,4	-,64	-1,07	-,48	-,825	-1,17	-1,05	-1,32	-1,25	-,42	0	0	0	0	0	0	0	0	0	0	0	0	0	0
1	152,5	1	19,5646331631282	2	26	2	3	1	3	2	0	0	3	6	2	1	-,51	-,90909	-1,30869	-1,71	-1,58	-1,41833333333333	-1,91	-2,57	-2,4	-2,66	-3,14	-2,89	-2,69	-2,89	-2,96	-3,23	-3,12	-3,2	-3,06	0	0	0	0	0	0	0	1	1	1	1	1	1	1
1	157	1	19,8791026005112	2	34	3	3	2	3	2	0	0	2	5	2	1	-1,84	-1,814	-1,788	-1,762	-2,06333333333333	-2,11916666666667	-1,81	-1,5	-1,93	-2,02	-2,38	-2,33	-2,51	-3,12	-2,95	-2,95	-3,13	-2,98	-3,16	0	0	0	0	1	1	0	0	0	1	1	1	1	1
2	154,5	1	18,6424524250898	2	18	1	1	0	1	2	1	0	1	1	1	1	-2,07	-1,84149	-1,61505	-1,39	-1,29204	-1,66166666666667	-1,1	-1,34	-1,285	-1,23	-1,24	-1,25	-1,09	-1,71	-2,03	-2,57	-2,84	-1,93	-2,31	1	0	0	0	0	0	0	0	0	0	0	0	0	0
1	158,5	1	21,6939167471066	2	32	3	2	2	3	2	0	0	1	4	2	2	-2,1	-2,32101	-2,54412	-2,77	-3,12	-2,55416666666667	-2,47	-2,585	-2,7	-2,55	-2,735	-2,92	-3,19	-3,165	-3,14	-3,61	-3,76	-2,45	-2,24	1	1	1	1	1	1	1	1	1	1	1	1	1	1
2	160,5	1			32	3	1	2	1	2	0	1	3	6	2	1	-,99	-,592	-,194	,204	-,243333333333333	-,0566666666666666	1,13	1,03	,98	2,09	1,95	1,61	1,25	,9	1,11	,32	,24	,29	,83	0	0	0	0	0	0	0	0	0	0	0	0	0	0
1	158,5	1	18,1114350824468	1	34	3	2	3	3	2	1	0	2	2	1	2	-,78	-,83583	-,89244	-,95	,2	-,88	-,13	-1,25	-,56	-,76	-1,23	-,58	-1,02	-1,42	-1,57	-2,09	-2,57	-1,65	-1,51	0	0	0	0	0	0	0	0	0	0	0	0	0	0
1	152,5	1	18,0596613813491	1	29	2	3	2	3	2	1	0	2	5	2	2	-1,31	-2,84	-2,27	-1,7	-1,63	-1,95583333333333	-2,05	-2,6	-2,39	-2,4	-2,66	-2,36	-2,86	-2,58	-1,94	-2,76	-3	-1,42	-2,49	0	1	1	0	0	0	1	1	1	1	1	1	1	1
2	153	1	17,7282241872784	1	32	3	1	2	3	1	1	0	2	2	1	2	-2,87	-2,905	-2,94	-2,8	-1,96	-2,02416666666667	-1,05	-,78	-,5	-,82	-,96	-,49	-,84	-1,18	-1,43	-1,39	-1,24	-1,3	-,65	1	1	1	1	0	1	0	0	0	0	0	0	0	0
1	153,5	1	25,9737503846195	2	25	2	2	2	3	2	0	0	1	4	2	2	,28	-,43	,39	,72	,33	,0591666666666667	,17	,66	,13	-,34	,04	-,54	-,25	-1,09	-1,26	,25	-,52	-,18	-,36	0	0	0	0	0	0	0	0	0	0	0	0	0	0
2	153	1	16,318509974796	1	26	2	2	1	3	2	0	0	2	5	2	2	,11	-1,03	-,193333333333333	-,72	-,496666666666667	-,648333333333333	-,7	-,97	-,78	-,74	-1,39	-1,33	-1,71	-2,36	-1,88	-2,11	-1,53	-1,65	-1,43	0	0	0	0	0	0	0	0	0	0	0	0	0	1
2	153	1	22,4699901747191	2	26	2	1	0	1	2	1	0	3	6	2	2	-,08	-,99	-1,9	-1,72	-1,7	-1,28416666666667	-2,47	-2,18	-2,25	-2,63	-3,03	-2,63	-2,97	-2,61	-2,945	-3,28	-3,43	-3,41	-2,85	0	0	0	0	0	0	1	1	1	1	1	1	1	1
1	154	1	18,8902007083825	2	19	1	1	0	2	2	1	0	1	1	1	2	-1,52	-1,86	-2,2	-1,58	-1,8	-1,82833333333333	-,80919	-1,95166666666667	-,89	-1,13	-1,43	-1,73	-2,26	-1,88	-2,77	-2,625	-2,48	-1,9	-1,4	0	0	1	0	0	0	0	0	0	0	0	0	1	0
2	158,5	1	19,4250116928221	2	27	2	2	1	2	2	0	0	2	5	2	2	,33	,39	,45	,482	,29	,28	,27	,61	,44	,276666666666667	,23	-,05	,21	-1,12	-,22	-1,11	-,96	-,61	-,87	0	0	0	0	0	0	0	0	0	0	0	0	0	0
2	156,5	1	17,9240371954394	1	26	2	1	1	2	2	0	0	1	4	2	2	-,46	-,96	-,83	-,67	-,51	-,718333333333333	,08	-,4	-,48	-,72	-,86	-,92	-1,08	-,89	-,7	-1,58	-1,75	-,7	-,36	0	0	0	0	0	0	0	0	0	0	0	0	0	0
2	153,5	1	18,4617343420089	1	27	2	3	2	3	1	1	0	3	6	2	2	-2,23	-2,38761	-2,54745	-2,71	-2,18	-2,35916666666667	-2,45	-3,06	-2,65	-2,24	-2,54	-2,22	-2,54	-2,66	-1,94	-2,86	-2,95	-2,05	-2,02	1	1	1	1	1	1	1	1	1	1	1	1	1	1
1	154,5	1	25,3872498193358	2	35	3	1	2	1	2	1	0	1	4	2	2	-1,52	-1,69	-1,62	-1	-2,17	-1,48666666666667	-1,84	-1,96	-2,26	-1,88	-2,47	-2,24	-1,44	-2,19	-1,97	-2,1	-2,13	-1,12	-,69	0	0	0	0	1	0	0	0	1	0	1	1	0	1
2	154,5	1	21,4911867282496	2	36	3	3	3	3	1	1	0	1	1	1	2	-,91	-2,37	-1,72	-2	-1,61	-1,39333333333333	-2,03	-1,97	-2,12	-2,57	-2,685	-2,8	-2,07	-2,34	-2,51	-1,76	-2,25	-1,49	-,59	0	1	0	0	0	0	1	0	1	1	1	1	1	1
1	153,5	1	27,6289403601099	2	32	3	1	2	1	2	0	0	3	6	2	2	-1	-,68598	-,37296	-,06	,31	-,804166666666667	-,23	,11	,07	,07	-,28	-,38	-,53	-,75	-,12	-,65	-,99	-,87	-,99	0	0	0	0	0	0	0	0	0	0	0	0	0	0
1	159	1	21,122582176338	2	30	3	1	0	1	2	1	0	1	1	1	2	-,47	-,34	-,555	-,77	,36	-,2075	,12	,98	,26	-,17	-,05994	,05	,16	-,665	-1,49	-,39	-,37	-,23	-,48	0	0	0	0	0	0	0	0	0	0	0	0	0	0
1	157,5	1	21,607457797934	2	32	3	1	2	2	2	0	0	1	1	1	2	,65	,98	,59	,83	,77	,466666666666667	,36	,36	,13	,48	,18	-,17	,21	,44	,19	-,67	-,37	-,48	-,31	0	0	0	0	0	0	0	0	0	0	0	0	0	0
1	156	1	25,353385930309	2	30	3	3	3	3	2	0	0	3	3	1	2	,33	,2	,61	,65	,29	,00916666666666666	,61	,2	,25	-,24	-,385	-,53	-,44	-,57	,02	-,76	-1,51	-,23	-,29	0	0	0	0	0	0	0	0	0	0	0	0	0	0
1	153	1	19,0525011747618	2	36	3	2	2	3	1	1	0	3	6	2	2	-3,64	-3,38	-3,12	-3,62	-3,08	-3,29833333333333	-2,94	-3,12	-2,69	-2,83	-3,14	-2,99	-2,82	-2,82	-2,05	-1,66	-2,35	-1,12	-1,28	1	1	1	1	1	1	1	1	1	1	1	1	1	1
1	163	1	23,9753095713049	2	15	1	1	0	1	2	0	0	1	4	2	2	1,38	1,42	1,87	1,81	1,49	1,50083333333333	2,1	2,28	2,48	1,83	1,69	1,33	1,67	2,23	1,45	1,37	1,31	1,96	2,3	0	0	0	0	0	0	0	0	0	0	0	0	0	0
2	154	1	20,0708382526564	2	25	2	3	0	3	2	0	0	3	6	2	2	-,08	-,67	-,085	,5	-,45	-,23	-,82	-,01	-,47	-1,01	-,76	-,51	-,44	-,83	-,76	-,94	-,94	-,94	-,49	0	0	0	0	0	0	0	0	0	0	0	0	0	0
1	162	1	19,8521566834324	2	25	2	1	1	3	2	0	0	1	4	2	2	-,25	-,69	-,47	-1,22	-1,19	-,8375	-,9	-1,51	-1,73	-1,7	-1,6	-1,98	-1,66	-2,19	-2,29	-2,29	-2,48	-1,56	-1,13	0	0	0	0	0	0	0	0	0	0	0	0	0	1
1	154,5	1	19,6059949099821	2	25	2	2	2	2	2	1	0	3	3	1	2	-,78	-1,29	-,58	-,69	-,91	-1,3675	-,63	-1,22	-1,81	-2,22	-2,5	-2,12	-2,19	-2,19	-1,51	-2,32	-2,93	-1,21	-,92	0	0	0	0	0	0	0	0	0	1	1	1	1	1
1	157,5	1	19,6724615772235	2	37	3	1	3	2	2	0	0	3	6	2	3	,75	,19	,89	,75	,61	,504166666666667	,06	-,42	-,14	-,41	-,05	-,82	,16	,05	,63	,13	-,18	,98	,69	0	0	0	0	0	0	0	0	0	0	0	0	0	0
1	152,5	1	23,3485622144585	2	31	3	1	3	3	1	1	0	1	4	2	2	-2,58	-2,39	-1,82	-1,58	-1,37	-1,88416666666667	-1,21	-1,09	-1,21	-,78	-1,09	-1,08	-,91	-1	-1,74	-2,19	-2,12	-1,42	-1,42	1	1	0	0	0	0	0	0	0	0	0	0	0	0
1	159,5	1	21,0296675543676	2	31	3	3	2	3	2	0	0	3	6	2	2	,59	,69	-,72	,87	,78	,0941666666666667	,27	,18	,34	,35	,36	-,1	-,6	,32	-,59	-,04	-,32	-,03	0	0	0	0	0	0	0	0	0	0	0	0	0	0	0
2	153,5	1	20,8384173837388	2	34	3	3	3	3	2	0	0	2	2	1	2	,35	-,63	-,46	-,29	-,91	-,3625	-,9	-,99	-,84	-1,22	-1,14	-1,37	-1,36	-1,1	-1,76	-1,69	-2,14	-1,69	-1,4	0	0	0	0	0	0	0	0	0	0	0	0	0	0
2	152,5	1	24,1655468959957	2	26	2	1	1	1	2	1	0	2	5	2	3	-,16	-,71	-,78	-,31	-,02	-,176666666666667	-,16	-,18	-,02	-,16	-,57	-,71	-,2	-,51	-,82	-1,14	-1,01	-1,14	-1,59	0	0	0	0	0	0	0	0	0	0	0	0	0	0
1	157,5	1	19,8740236835475	2	28	2	1	1	2	2	0	0	1	1	1	3	-,99	-,94	-,47	-,53	,16	-,798333333333333	-,64	-,68	-1,25	-1,07	-1,26	-,45	-,53	-,93	-,69	-1,32	-1,18	-,64	-1,4	0	0	0	0	0	0	0	0	0	0	0	0	0	0
2	153	1	18,8389081122645	2	24	2	1	2	2	2	0	0	3	3	1	3	-,97	-,71	-,58	-,37	-,73	-1,1575	-,95	-1,16	-1,67	-1,59	-1,345	-1,43	-1,42	-1,55	-1,81	-2,17	-2,37	-2,23	-2,7	0	0	0	0	0	0	0	0	0	0	0	0	0	0
1	153,5	1	18,9285827966344	2	21	2	2	0	1	2	0	0	2	5	2	3	,06	-,22	-,5	-,42	-,49284	-,4775	-,64	-,9	-1,24	-1,23	-1,115	-1	-1,23	-1,18	-1,48	-1,02	-,78	-,73	,33	0	0	0	0	0	0	0	0	0	0	0	0	0	0
2	152,5	1	20,5106154259608	2	21	2	1	0	1	2	0	0	1	4	2	2	-,7	-,465	-,23	-,63	-,60606	-,6625	-,56	-,705	-,85	-1,18	-1,1	-,87	-,61	-1,13	-1,14	-1,38	-1,59	-1,43	-1,71	0	0	0	0	0	0	0	0	0	0	0	0	0	0
1	154,5	1	19,8573538190844	2	28	2	1	2	1	2	0	0	2	5	2	3	-1	,17	1,34	,54	,51	-,875	,22	-,05	-,08	-,67	-,89	,48	-,7	-,24	-1,12	-1,21	-1,14	-1,01	-,5	0	0	0	0	0	0	0	0	0	0	0	0	0	0
2	157	1	20,0008113919429	2	19	1	1	0	1	2	1	0	2	2	1	3	-,62	-,39	-,18	,03	-,18	-,149166666666667	-,51	-,12	,41	-,08	,23	,58	,51	,17	,22	,3	-,07	-,16	-,04	0	0	0	0	0	0	0	0	0	0	0	0	0	0
1	154	1	26,184854106932	2	24	2	1	0	1	2	0	0	3	3	1	3	,33	,62	,78	,25	,57	-,0366666666666667	-,58	-1,04	-,63	-,66	-,5	-,52	-,55	-,62	-,69	-,59	-1,32	-,22	-,01	0	0	0	0	0	0	0	0	0	0	0	0	0	0
1	155	1	19,6045785639958	2	25	2	1	1	2	2	1	0	2	2	1	3	-1	-1,18	-1,515	-1,85	-1,924	-1,72272727272727	-1,86727272727273	-2,01181818181818	-2,22	-1,41	-1,91	-2,59	-2,5575	-2,46	-2,75	-2,7	-2,73	-1,67	-1,38	0	0	0	0	0	0	0	1	1	0	0	1	1	1
1	157	1	18,6214450890503	2	23	2	2	1	1	2	0	0	1	4	2	3	,39	1,16	-,27	-,64	,26	,135833333333333	-,18	-,1	-,07	-,73	-,59	-,405	-,22	-1,13	-1,29	-1,66	-1,95	-,46	-,63	0	0	0	0	0	0	0	0	0	0	0	0	0	0
2	152,5	1	25,7995162590701	2	27	2	2	1	2	2	0	0	3	6	2	3	-,62	-,45	,31	,39	1,07	-,503333333333333	,18	,24	-,25	-,42	-,57	-,72	-,34	-,83	-1,19	-2,07	-1,57	-,56	-,04	0	0	0	0	0	0	0	0	0	0	0	0	0	0
2	153,5	1	17,4007151269509	1	23	2	1	1	1	2	0	0	1	4	2	3	,46	-1,29	-,04	-1,28	-1,635	-,435833333333333	-2,32	-2,27	-2,45	-2,63	-2,63	-2,26	-1,69	-3,06	-2,64	-2,89	-2,6	-1,65	-1,88	0	0	0	0	0	0	1	1	1	1	1	1	0	1
1	154	1	24,1187384044527	2	35	3	3	3	2	2	0	0	3	3	1	3	-,69	-1,37	-1,5	-1,17	-1,46	-1,18583333333333	-2,43	-2,01	-2,44	-1,54	-1,825	-2,11	-1,88	-2,72	-2,87	-3,18	-2,54	-2,38	-2,58	0	0	0	0	0	0	1	1	1	0	0	1	0	1
2	157,5	1	20,0352733686067	2	26	2	3	3	3	2	0	0	3	3	1	3	,35	,19	,21	-,09	,38	,475	-,48	-,21	-,68	-1,23	-,93	,17	,65	-,06	-1,14	-,13	-,61	-,89	-1,16	0	0	0	0	0	0	0	0	0	0	0	0	0	0
1	152,5	1	15,7807041117979	1	30	3	1	2	2	2	0	0	1	4	2	3	-,73	-,56	0	-,5	-1,05	-1,45916666666667	-1,66	-1,85	-1,82	-1,66	-1,83	-2,07	-2,48	-2,49	-2,48	-2,48	-2,14	-1,3	-1,52	0	0	0	0	0	0	0	0	0	0	0	1	1	1
1	157,5	1	19,9546485260771	2	35	3	1	2	2	1	1	0	1	4	2	3	-1,84	-1,95	-1,61	-1,86	-2,01	-1,64	-1,22	-1,74	-1,62	-1,5	-1,61	-1,72	-1,36	-1,28	-2,15	-1,95	-2,31	-1,69	-1,17	0	0	0	0	1	0	0	0	0	0	0	0	0	0
1	162	1	23,967383020881	2	18	1	1	0	1	2	0	0	1	1	1	3	,77	2,27	1,28	,32	1,03	,299166666666667	,29	,11	,03	,08	-,21	,07	-,36	-,53	-,7	-1,26	-,97	-,34	,01	0	0	0	0	0	0	0	0	0	0	0	0	0	0
1	155,5	1	25,227199884203	2	28	2	1	1	1	2	0	0	1	4	2	3	,77	,93	1,06	,86	,61	,295	-,09	,43	,1	,33	,17	,39	-,37	-,31	-,25	-,74	-,06	1	,73	0	0	0	0	0	0	0	0	0	0	0	0	0	0
1	154,5	1	18,2235209099193	1	28	2	3	2	3	2	1	0	3	6	2	3	-1,31	-1,53	-1,36	-,95	-1,46	-1,58083333333333	-2,12	-2,07	-2,2	-1,91	-1,73	-1,71	-1,96	-1,94	-2,01	-2,72	-2,63	-2,35	-1,94	0	0	0	0	0	0	1	1	1	0	0	0	0	0
1	155	1	21,3943808532778	2	33	3	3	3	1	2	0	0	2	2	1	3	-,47	-,22	-,1	-,765	-1,43	-,828333333333333	-1,49	-1,43	-1,65	-1,37	-1,24	-1,33	-1,33	-1,2	-1,89	-2,07	-1,4	-1,74	-2,21	0	0	0	0	0	0	0	0	0	0	0	0	0	0
2	159,5	1	20,8331286052613	2	24	2	1	1	1	1	1	0	1	4	2	3	-,55	-,64	-,41	-,15	-,42	-,745833333333333	-,95	-,56	-,83	-,98	-1,44	-1,21	-1,02	-1,88	-1,61	-1,55	-1,55	-,45	-,21	0	0	0	0	0	0	0	0	0	0	0	0	0	0
2	156,5	1	24,7833498351519	2	24	2	1	1	1	2	0	0	1	4	2	3	-,08	,385	,85	,16	,05	-,0591666666666667	-,44	-,86	-,79	0	,31	,02	-,03	,34	-,07	,06	,35	,58	,09	0	0	0	0	0	0	0	0	0	0	0	0	0	0
2	152,5	1	19,5646331631282	2	33	3	1	2	2	1	1	0	1	1	1	3	-2,6	-3	-2,56	-1,95	-2,24	-2,34583333333333	-1,04	,48	-,12	-,65	-1,17	-1,6	-1,99	-2,46	-2,6	-3,06	-2,5	-2,74	-2,45	1	1	1	0	1	1	0	0	0	0	0	0	0	1
2	152,5	1	17,1136791185165	1	34	3	2	3	3	2	0	0	2	2	1	3	-,46	-,77	-,14	-,595	-1,05	-,905833333333333	-1,08	-,84	-1,36	-1,17	-1,74	-2,19	-1,53	-2,18	-2,82	-2,87	-2,74	-1,25	-1,64	0	0	0	0	0	0	0	0	0	0	0	1	0	1
1	157,5	1	17,6568405139834	1	20	2	1	0	1	2	1	0	2	5	2	3	-,47	-2,59	-1,34	-,97	-,74	-,178333333333333	-,28	-,51	,41	,03	-,04	,31	,23	,33	,45	,1	,38	,73	1,05	0	1	0	0	0	0	0	0	0	0	0	0	0	0
1	153,5	1	18,2495304989973	1	28	2	3	2	3	2	0	0	1	4	2	3	-,11	,82	1,28	,69	,58	,281666666666667	,28	,44	,6	,84	,33	,58	,83	-,1	-,6	-,77	-,61	-,48	-,3	0	0	0	0	0	0	0	0	0	0	0	0	0	0
2	157,5	1	20,3980851599899	2	19	1	1	0	2	1	1	0	1	4	2	3	-,97	-1,03142857142857	-1,09285714285714	-1,0225	-1,04	-1,0575	-1,075	-1,4	-1,39527	-1,39194	-1,39	-1,15	-1,18	-2,35	-1,94	-1,855	-1,77	-1,47	-1,51	0	0	0	0	0	0	0	0	0	0	0	0	0	1
2	154,7	1	21,7281482728838	2	26	2	2	2	1	2	1	0	3	6	2	3	,14	,157	,174	,02	-,02	-,06	-,1	-,14	-,18	-,22	,31	-,19	-,34	-1,62	-1,62	-1,78	-1,34	-,82	-,6	0	0	0	0	0	0	0	0	0	0	0	0	0	0
2	160	1	21,40625	2	21	2	1	0	2	1	1	0	2	2	1	3	-,99	-,944	-,898	-,8175	-,76	-,7025	-,645	-,5875	-,53	-,4725	-,53	-,19	-,3	-,49	-,79	-,78	-,51	-,82	-1,12	0	0	0	0	0	0	0	0	0	0	0	0	0	0
2	156	1	19,5595003287311	2	22	2	3	0	2	2	1	0	1	4	2	3	,62	,546	,472	,615	,613333333333333	,611666666666667	,61	,608333333333333	,606666666666667	,605	-,12	,22	,6	-,56	-,29	-,77	-1,07	-,5	-,99	0	0	0	0	0	0	0	0	0	0	0	0	0	0
2	156	1	16,9296515450362	1	39	3	3	3	3	2	1	0	1	1	1	3	,08	-,016	-,112	-,315	-,446666666666667	-,578333333333333	-,71	-,841666666666667	-,973333333333333	-1,105	-,88	-1,48	-1,5	-1,57	-2,66	-1,44	-2,12	-2	-1,97	0	0	0	0	0	0	0	0	0	0	0	0	0	0
2	152,2	1	19,6850053788414	2	22	2	1	2	3	2	0	0	2	5	2	3	-,08	-,165	-,25	-,4375	-,556666666666667	-,675833333333333	-,795	-,914166666666667	-1,03333333333333	-1,1525	-,93	-1,22	-1,51	-1,21	-1,54	-1,59	-1,75	-,89	,03	0	0	0	0	0	0	0	0	0	0	0	0	0	0
2	152,5	1	18,6616500940607	2	25	2	3	1	2	2	1	0	2	5	2	3	-1,42	-1,26	-1,1	-,94	-1,46666666666667	-1,47833333333333	-,764	-1,50166666666667	-1,51333333333333	-1,196	-1,34	-1,45	-1,56	-1,21	-2,23	-2,05	-2,3	-1,1	-,46	0	0	0	0	0	0	0	0	0	0	0	0	0	0
2	153	1	20,3767781622453	2	34	3	3	3	3	2	0	0	3	3	1	1	1,69	1,1725	,655	,1375	-,38	,360833333333333	-,695	-1,09	-,745	-,4	-1,02	-1,31	-1,5	-1,8	-1,92	-1,78	-2,28	-1,4	-,53	0	0	0	0	0	0	0	0	0	0	0	0	0	0
1	153	1			24	2	1	0	1	1	1	0	3	6	2	1	-1,68	-2,002	-2,324	-2,646	-2,32333333333333	-2,48416666666667	-2,71728	-2,80583333333333	-1,58	-2,07	-2,74	-2,72	-3,61	-3,94	-3,74	-3,6	-3,02	-2,58	-2,69	0		1	1	1	1	1	1	0	1	1	1	1	1
1	154	1	19,1010288412886	2	22	2	1	1	2	2	0	0	2	5	2	1	,59	,3825	,175	,2825	,18	,0775	-,025	-,1275	-1,07	-,34	-,97	-,805	-,64	-1,2	-1,89	-1,38	-1,08	-,82	-,87	0	0	0	0	0	0	0	0	0	0	0	0	0	0
2	158	1	18,9873417721519	2	32	3	2	3	1	2	0	0	1	1	1	3	1,26	,944285714285714	,628571428571429	,6675	,47	,2725	,075	-,95	-,685	-,42	-,02	-1,12	-1,11	-1,59	-2,43	-1,95	-2,2	-2,07	-2,43	0	0	0	0	0	0	0	0	0	0	0	0	0	0
2	155	1	21,0613943808533	2	33	3	1	2	2	2	1	0	3	6	2	1	-1,58	-1,67777777777778	-1,77555555555556	-1,8075	-1,88333333333333	-1,95916666666667	-2,035	-2,11083333333333	-2,18666666666667	-2,46	-2,515	-2,57	-2,49	-2,1	-2,87	-2,74	-3,02	-1,58	-1,19	0	0	0	0	0	0	1	1	1	1	1	1	1	1
2	157	1	22,0698608462818	2	35	3	3	3	3	2	0	0	3	6	2	1	,73	,396	,062	-,272	,29	,18	-,51	-,08	-,35	-,46	-,51	-,24	-,59	-,31	-1,18	-,8	-,67	-1,32	-1,25	0	0	0	0	0	0	0	0	0	0	0	0	0	0
2	155	1	17,5234131113424	1	26	2	1	2	2	2	0	0	2	5	2	1	,89	,434	-,0219999999999999	-,478	,423333333333333	,306666666666667	-1,02897	,0733333333333333	-,31	-,76	-,58	-,66	-,51	-1,38	-1,5	-1,25	-1,3	-1,75	-1,7	0	0	0	0	0	0	0	0	0	0	0	0	0	0
2	152,5	1	28,2074711099167	2	24	2	1	0	1	2	0	0	3	6	2	1	1,52	1,1275	,735	,3425	-,05	,745	,59	-,36	1,85	1,32	,7659	,213333333333333	-,34	-,65	-,55	-,595	-,64	-,26	,98	0	0	0	0	0	0	0	0	0	0	0	0	0	0
1	159	1	20,5292512163285	2	30	3	1	2	1	2	0	0	2	2	1	1	2,17	1,8975	1,625	1,3525	1,08	1,30333333333333	1,13	1,84	1,19	,81	,43	,66	,09	-,65	-,35	-,28	-,4	-,11	-,52	0	0	0	0	0	0	0	0	0	0	0	0	0	0
1	156	1	17,0529257067719	1	19	1	1	0	1	1	0	1	2	5	2	1	-2,58	-2,532	-2,484	-2,436	-2,33	-2,2675	-1,23	-1,52	-1,56	-1,17	-1,29	-1,41	-1,83	-2,065	-2,3	-1,03	-1,82	-1,35	,06	1	1	1	1	1	1	0	0	0	0	0	0	0	1
2	154	1	20,7033226513746	2	39	3	3	3	3	2	1	0	3	3	1	1	-,99	-1,1825	-1,375	-1,5675	-1,76	-1,5025	-2,215	-1,44	-1,87	-1,68	-2,18	-2,2	-2,22	-2,045	-1,87	-2,25	-1,88	-2,32	-2,17	0	0	0	0	0	0	1	0	0	0	1	1	1	1
2	158,5	1	20,6987829513678	2	20	2	1	1	1	2	0	0	2	2	1	1	-,35	-,558	-,766	-,974	-,653333333333333	-,729166666666667	-1,61	-,92	-1,1	-1,73	-,53	-1,02	-1,26	-1,22	-1,93	-1,57	-1,89	-1,55	-1,21	0	0	0	0	0	0	0	0	0	0	0	0	0	0
1	161,5	1	17,1764322479847	1	21	2	3	1	3	2	1	0	1	1	1	1	-1,31	-1,18285714285714	-1,05571428571429	-1,47	-1,52333333333333	-1,57666666666667	-1,63	-,42	-1,13	-1,21	-1,72	-2,17	-1,95	-2,09	-1,87	-2,69	-,72	-1,51	-1,74	0	0	0	0	0	0	0	0	0	0	0	1	0	1
2	153	1	21,5728993122303	2	29	2	2	2	2	1	1	0	1	4	2	1	-1,53	-2,052	-2,574	-3,096	-2,68	-2,9675	-4,09257	-3,5425	-4,01	-4,61	-4,6	-4,64	-4,98	-5,34	-5,7	-4,91	-4,53	-3,97	-4,74	0	1	1	1	1	1	1	1	1	1	1	1	1	1
2	156,5	1	22,7418877399994	2	35	3	3	2	3	1	1	0	3	3	1	1	-1,15	-1,23	-1,31	-1,39	-1,47	-1,4375	-1,495	-,55	-,71	-,8	-1,19	-1,41	-1,84	-3,02	-1,73	-1,97	-1,38	-1,67	-1,29	0	0	0	0	0	0	0	0	0	0	0	0	0	1
2	155,9	1	22,012103776989	2	29	2	3	2	3	2	0	0	1	4	2	1	-,49	-,6175	-,745	-,8725	-1	-,9025	-1,21	-,41	-1,08	-,76	-,91	-1,39	-1,48	-1,16	-1,87	-2,37	-1,6	-1,73	-1,62	0	0	0	0	0	0	0	0	0	0	0	0	0	0
1	158,2	1	18,9393636693459	2	27	2	2	2	2	2	0	0	3	6	2	1	,76	,315	-,13	-,575	-1,02	,530833333333333	,485	-,95	,26	-,32	-,55	-,58	,21	,13	,37	,03	-,13	,35	,48	0	0	0	0	0	0	0	0	0	0	0	0	0	0
2	162,2	1	22,0078118229462	2	28	2	3	3	3	2	0	0	3	3	1	1	,11	,08	,05	-,355	-,51	-,665	-,82	-,1	-,65	-,73	-1,36	-1,45	-1,75	-1,715	-1,68	-1,42	-1,83	-1,49	-1,24	0	0	0	0	0	0	0	0	0	0	0	0	0	0
2	157,6	1	18,1980983792419	1	15	1	1	0	2	2	0	0	1	4	2	1	3,01	2,3976	1,78821	1,18	1,1322	2,25583333333333	1,04	1,22	,9	1,63	1,18	1,29	1,2	,97	1,45	1,17	,91	1,31	1,08	0	0	0	0	0	0	0	0	0	0	0	0	0	0
1	153,5	1	16,6792220607115	1	22	2	1	0	1	2	0	1	2	5	2	2	-2,03	-2,2311	-2,43423	-2,64	-1,94	-2,03833333333333	-1,7	-,95	-1,79	-,97	-1,61	-1,9	-2,05	-1,59	-1	-1,485	-1,97	-1,24	-1,14	1	1	1	1	0	1	0	0	0	0	0	0	1	0
1	155,5	1	18,1553127035494	1	31	3	3	2	3	1	1	0	2	2	1	1	-1,47	-1,166	-,862	-,558	-1,60333333333333	-1,63666666666667	-,33	-,97	-1,52	-1,34	-1,46	-1,84	-1,87	-2,97	-2,64	-2,86	-3,6	-2,29	-1,38	0	0	0	0	0	0	0	0	0	0	0	0	0	1
2	152,7	1	16,1682596905558	1	29	2	2	3	3	1	1	0	2	5	2	1	-1,74	-2,04795	-2,35764	-2,67	-1,87	-2,03166666666667	-1,17	-1,79	-1,91	-1,58	-1,81	-2,125	-2,44	-2,69	-2,58	-2,49	-2,83	-1,38	-,72	0	1	1	1	0	1	0	0	0	0	0	1	1	1
2	156,8	1	23,0616800291545	2	21	2	1	0	3	2	0	0	3	6	2	1	,99	,3663	-,25641	-,88	-,67	-,0266666666666666	-1,47	-,99	-,65	-,74	-,76	-1,3	-1,45	-1,19	-1,77	-1,84	-1,85	-2,33	-2,65	0	0	0	0	0	0	0	0	0	0	0	0	0	0
1	155	1	21,5608740894901	2	29	2	3	2	3	2	0	0	1	1	1	1	,28	,25641	,2331	,21	,52281	,434166666666667	1,15	,87	,26	1,35	,97	,59	,65	,33	,01	-,25	-,69	-,12	,53	0	0	0	0	0	0	0	0	0	0	0	0	0	0
1	162,5	1	17,1550295857988	1	42	3	2	3	2	2	0	1	2	2	1	1	-,65	-,70263	-,75591	-,81	-,61605	-,475	-,23	-,05	-,67	-,15	0	-,115	-,23	-,36	-,48	,07	,23	,91	1,39	0	0	0	0	0	0	0	0	0	0	0	0	0	0
1	156,1	1	27,0445405936913	2	37	3	2	3	2	2	0	0	2	2	1	1	,81	,11988	-,56943	-1,26	-1,84	-,406666666666667	-1,75	-1,98	-1,58	-1,59	-1,6	-1,89	-2,11	-2,74	-1,89	-1,75	-2,08	-1,97	-1,59	0	0	0	0	0	0	0	0	0	0	0	0	1	1
1	152,5	1	22,1875839828003	2	26	2	3	0	3	1	1	0	1	1	1	1	-1,04	-1,00233	-,9657	-,93	-1,1725	-1,56727272727273	-1,67272727272727	-1,9	-2,17	-1,975	-1,78	-2,2	-2,18	-2,12	-2,06	-2,95	-2,77	-1,81	-1,27	0	0	0	0	0	0	0	0	1	0	0	1	1	1
2	152,7	1	14,4099078409198	1	34	3	2	3	2	2	1	0	1	1	1	2	-1,02	-1,21	-1,4	-1,59	-1,78	-1,19916666666667	-,7	-,88	-,99	-1,2	-1,76	-1,48	-1,45	-2,57	-2,14	-2,46	-1,8	-1,87	-2,58	0	0	0	0	0	0	0	0	0	0	0	0	0	1
2	152,7	1	18,441251105939	1	16	1	1	0	3	1	1	0	3	6	2	2	-2,04	-2,49	-2,4	-2,59	-1,28	-1,59416666666667	-1,1	-1,7	-1,75	-2,08	-1,78	-1,59	-,97	-1,82	-2,17	-2,65	-2,45	-1,58	-1,76	1	1	1	1	0	0	0	0	0	1	0	0	0	0
2	155	1	16,6493236212279	1	24	2	1	1	2	2	1	0	3	3	1	1	,08	-,0525	-,185	-,3175	-,45	-,215833333333333	-,63	,03	,18	,24	-,35	-,96	-,63	-1,39	-,85	-1,14	-2,41	-,63	-,63	0	0	0	0	0	0	0	0	0	0	0	0	0	0
1	156,1	1	17,8518591172317	1	30	3	2	3	2	2	0	0	2	2	1	2	-,1	-,62	-,64	-,625	-,61	-,654166666666667	-,69	-,45	-,59	-,73	-,96	-,3	-1,43	-1,08	-1,85	-2,04	-2,18	-1,03	-1,01	0	0	0	0	0	0	0	0	0	0	0	0	0	0
2	157	1	18,9460018662015	2	35	3	1	3	1	2	1	0	1	4	2	2	-,83	-2,25	-1,27	-,13	-1,37	-1,465	-1,68	-1,455	-1,23	-1,7	-2,1	-2,144	-2,144	-2,21	-2,23	-1,79	-1,84	-,76	-,62	0	1	0	0	0	0	0	0	0	0	1	1	1	1
2	153,5	1	17,1885112839394	1	32	3	1	2	1	2	1	0	3	3	1	2	-,97	-1,41	-,28	-1,03	-,42	-,549166666666667	-,14	-,08	-,29	-,78	-,1	,1	,04	-,82	-,37	-,49	-,02	-,2	,14	0	0	0	0	0	0	0	0	0	0	0	0	0	0
1	153,2	1	20,8775027439004	2	21	2	3	0	2	2	1	0	3	3	1	2	,34	-,64	-1,45	-,69	-,47	-,455833333333333	-1,06	-,6	-,14	-,8	-,97	-1,75	-1,57	-1,09	-1,14	-1,96	-1,8	-1,56	-1	0	0	0	0	0	0	0	0	0	0	0	0	0	0
2	153,7	1	21,1228643789349	2	22	2	1	1	2	2	0	0	2	2	1	2	-,08	-,06	-,28	-1,28	-,38	-,825833333333333	-,7	-,9	-1,235	-1,57	-1,98	-1,72	-1,87	-2,43	-2,245	-2,06	-1,78	-1,56	-1,73	0	0	0	0	0	0	0	0	0	0	0	0	0	1
1	152,5	1	19,9516259070142	2	25	2	1	0	1	1	1	0	3	3	1	2	-2,05	-1,86147	-1,67499	-1,49	-1,26	-2,1625	-1,315	-1,76	-2,12	-2,17	-2,22	-2,17	-2,32	-2,165	-2,01	-2,34	-1,95	-1,76	-1,97	1	0	0	0	0	1	0	0	1	1	1	1	1	1
2	154,5	1	22,0776908494884	2	27	2	1	1	1	1	0	1	1	1	1	2	-2,76	-2,49	-1,86	-2,12	-1,4	-2,4225	-2,38	-1,44	-1,5	-1,61	-2	-2,25	-1,95	-1,71	-1,89	-1,81	-1,9	-1,76	-2,14	1	1	0	1	0	1	1	0	0	0	0	1	0	0
2	155	1	18,7721123829344	2	30	3	3	2	3	2	1	0	2	5	2	2	-,46	-1,59	-1,49	-2,2	-1,03	-1,06833333333333	-1,54	-,86	-1,31	-1,61	-1,49	-1,78	-1,92	-2,19	-2,4	-2,72	-2,64	-2,33	-2,01	0	0	0	1	0	0	0	0	0	0	0	0	0	1
2	155,5	1	19,2719264689158	2	28	2	1	1	2	2	0	0	1	1	1	2	,01	-,63	-,58	-,93	-,42	-,294166666666667	-,21	-,9	-,75	-1,23	-1	-1,01	-,72	-1,12	-1,44	-1,51	-1,72	-,69	-,37	0	0	0	0	0	0	0	0	0	0	0	0	0	0
2	155	1	19,5629552549428	2	20	2	2	2	2	2	0	0	1	1	1	2	-1,37	-1,81	-2,25	-2,69	-2,54333333333333	-2,83666666666667	-3,48	-3,03	-3,23	-3,75	-4,23	-4,83	-4,89	-4,82	-4,18	-4,99	-5,6	-2,69	-2,22	0	0	1	1	1	1	1	1	1	1	1	1	1	1
2	154,5	1	17,8883756977828	1	23	2	2	1	3	2	1	0	2	5	2	2	-,43	-,51	-,64	-,77	-,35	-,8175	-,28	-,19	-,02	-,25	-,43	-,84	-1,36	-1,1	-1,11	-1,38	-1,79	-1,2	-,95	0	0	0	0	0	0	0	0	0	0	0	0	0	0
1	158,3	1	20,6314006725757	2	30	3	1	2	2	2	1	0	3	6	2	2	,01	,2664	,52281	,78	1,6	,101666666666667	,24	,45	,5	,27	,04	-,35	,23	,08	-,19	-,01	-,51	-,31	-,06	0	0	0	0	0	0	0	0	0	0	0	0	0	0
1	163,5	1	19,1903038464776	2	28	2	1	2	1	2	0	0	1	1	1	2	1,06	-,27	-,56	-,33	-,85	-,0108333333333334	-,2	-,97	-1,37	-1,55	-1,11	-1,4	-1,51	-,96	-1,19	-1,35	-1,63	-1,51	-1,41	0	0	0	0	0	0	0	0	0	0	0	0	0	0
2	155	1	16,8158168574402	1	21	2	1	0	2	2	1	0	1	4	2	2	-,46	-,45	,89	1,115	1,34	-,185	,1	-,41	,27	,76	,455	,15	,2	-,14	-,19314	-,24642	-,3	-,33	-,01	0	0	0	0	0	0	0	0	0	0	0	0	0	0
1	152,5	1	22,1015855952701	2	28	2	2	2	2	2	0	0	1	1	1	2	,06	-,64	-,785	-,93	-,43	-,69	-1,04	-1,56	-,59	-,923333333333333	-1,44	-1,59	-1,5875	-1,58	-2,12	-2,02	-2,11	-1,65	-1,36	0	0	0	0	0	0	0	0	0	0	0	0	0	0
2	158	1	19,9887838487422	2	22	2	2	1	1	1	1	0	3	3	1	2	-1,69	-1,8	-1,65	-1,76	-1,5	-1,74	-1,59	-1,81	-1,44	-1,87	-1,865	-1,86	-1,81	-1,41	-1,575	-1,74	-2,09	-1,36	-,95	0	0	0	0	0	0	0	0	0	0	0	0	0	0
2	155	1	22,5182101977107	2	21	2	3	0	1	1	1	0	2	2	1	2	-2,6	-2,125	-1,65	-2,2	-2,18	-2,17083333333333	-2,52	-2,6	-2,04	-1,79	-1,545	-1,3	-1,57	-1,9	-1,49	-2,1	-1,9	-1,76	-1,63	1	1	0	1	1	1	1	1	1	0	0	0	0	0
2	155,8	1	23,8942325914037	2	25	2	1	1	1	2	0	0	1	1	1	2	,46	,25	,26	,46	,44	,1975	,6	,51	,42	-,44	-,26	-,24	-,17	-,89	-,91908	-,94905	-,98	-,58	-,76	0	0	0	0	0	0	0	0	0	0	0	0	0	0
1	157,2	1	19,585753225984	2	19	1	1	0	1	1	1	0	1	4	2	3	-1,42	-2,02	-1,56	-1	-,905	-1,97833333333333	-1,16	-1,35	-1,65	-1,95	-2,41	-2,52	-2,76	-2,35	-3,18	-2,25	-3	-2,33	-2,25	0	1	0	0	0	0	0	0	0	0	1	1	1	1
1	152,5	1	20,9836065573771	2	27	2	2	1	2	2	0	0	1	4	2	2	,33	-,2	1,62	1,36	1,08	,246666666666667	,73	,36	1,23	,48	,59	,35	,13	,4	,4	-,29	-1,05	-,02	,33	0	0	0	0	0	0	0	0	0	0	0	0	0	0
2	153	1	17,9845358622752	1	22	2	1	0	1	1	1	0	2	5	2	3	-1,77	-2,19	-1,86	-1,76	-1,77	-1,51166666666667	-1,19	-1,11	-,85	-,955	-1,06	-1,4	-1,15	-1,16	-1,53	-1,53	-1,9	-1,65	-,08	0	1	0	0	0	0	0	0	0	0	0	0	0	0
1	152,5	1	19,3066380005375	2	18	1	3	0	3	2	0	0	1	1	1	2	-,78	-,475	-,17	-1,04	-1,19	-1,30083333333333	-1,56	-1,39	-1,66	-2,02	-2,36	-2,51	-2,03	-3,23	-2,78	-2,53	-2,41	-2,29	-1,75	0	0	0	0	0	0	0	0	0	1	1	1	1	1
2	155	1	19,5213319458897	2	28	2	3	2	3	2	0	0	2	5	2	3	,89	-,26	-,83	-1,72	-,97	,39	-,63	-,88	-,47	-,07	,31	-,17	-,31	-,22	-,8	-1,03	-,7	-1,38	-,62	0	0	0	0	0	0	0	0	0	0	0	0	0	0
2	153,2	1	20,7070741500726	2	26	2	1	0	2	2	1	0	2	2	1	2	-,08	,32	,16	,255	,35	-,534166666666667	,045	,27	-,83	-1,11	-1,27	-,98	-1,17	-1,58	-,89	-1,27	-1,84	-1,69	-1,55	0	0	0	0	0	0	0	0	0	0	0	0	0	0
2	153,6	1	17,2932942708333	1	39	3	3	3	3	1	1	0	1	1	1	3	-3,49	-4,13	-2,45	-2,64	-3,17	-2,94	-1,61	-1,93	-2,49	-2,535	-2,58	-2,56	-2,17	-2,94	-3,24	-3,27	-3,56	-2,02	-2,29	1	1	1	1	1	1	0	0	1	1	1	1	1	1
1	169,2	1	16,1376858977583	1	35	3	1	1	3	2	1	0	3	3	1	3	-,1	-1,68	-,408333333333333	-2,305	-,716666666666667	-,870833333333333	-1,75	-1,89	-2,03	-2,02333333333333	-1,64166666666667	-2,01	-1,95	-1,89	-2,31	-2,645	-2,98	-1,83	-1,66	0	0	0	1	0	0	0	0	1	1	0	1	0	0
1	154,7	1	20,5581710581901	2	36	3	2	2	3	2	0	0	1	1	1	3	-1	,03	-1,06	-1,96	-1,46	-1,51666666666667	-1,37	-1,81	-2,26	-2,02	-1,73	-2,04	-2,24	-2,43	-2,13	-2,24	-2,17	-,72	-1,12	0	0	0	0	0	0	0	0	1	1	0	1	1	1
2	157	1	24,3417582863402	2	21	2	1	0	1	2	0	0	3	3	1	3	-,08	,07	,55	-,37	-,69	-,346666666666667	-,26	-,08	-,635	-1,19	-1,71	-1,36	-,72	-1,12	-1,31	-,75	-,61	-1,43	-1,38	0	0	0	0	0	0	0	0	0	0	0	0	0	0
2	156	1	18,5322156476003	2	29	2	1	2	2	2	1	0	2	2	1	3	-,13	-1,29	-1,125	-,96	-1,19	-,621666666666667	-,99	-,92	-,89	-1,02	-1,25	-1,28	-1,31	-1,19	-1,2	-1,45	-1,61	-1,41	-,44	0	0	0	0	0	0	0	0	0	0	0	0	0	0
1	158	1	17,0245153020349	1	29	2	3	3	3	2	1	0	3	3	1	3	,81	,85	-,33	,34	,67	,114166666666667	-,23	-,72	-,8	-,82	-,48	-1,01	-,86	-1,59	-2,17	-1,33	-1,49	-,8	-,59	0	0	0	0	0	0	0	0	0	0	0	0	0	0
1	159	1	15,7826035362525	1	32	3	3	2	3	2	0	0	1	4	2	3	-,14	-1,23	-,78	-,24	-,94	-,898333333333333	-1,58	-1,37	-1,61	-2,05	-1,87	-1,85	-1,96	-2,47	-2,58	-2,73	-2,44	-2,26	-1,93	0	0	0	0	0	0	0	0	0	1	0	0	0	1
1	156	1	17,9980276134122	1	14	1	1	0	1	2	0	0	2	5	2	3	-,47	-,71	1,06	,81	,01	-,5325	,34	-,46	-,47	-,34	,25	-,43	-,62	-,76	-,73	-1,01	-1,45	-,41	-,32	0	0	0	0	0	0	0	0	0	0	0	0	0	0
1	153	1	18,9670639497629	2	24	2	1	1	2	1	1	0	3	6	2	3	-1,68	-2,33	-1,18	-1,68	-2,18	-2,02583333333333	-2,26	-2,285	-2,31	-2,275	-2,24	-2,375	-2,51	-2,95	-3,39	-2,83	-3,05	-2,44	-2,52	0	1	0	0	1	1	1	1	1	1	1	1	1	1
2	153	1	22,3845529497202	2	20	2	1	0	1	2	0	0	3	6	2	3	-,08	-,57	-,72	-,43	-,14	-,0966666666666667	-,93	-1,16	-,93	-,735	-,54	-,19	-,12	,92	,84	,07	,6	,36	-,59	0	0	0	0	0	0	0	0	0	0	0	0	0	0
2	154	1	21,5466351829988	2	20	2	3	0	1	2	0	0	3	6	2	3	-,62	-,45	-,14	-,435	-,73	-,953333333333333	-1,32	-1,3986	-1,15333333333333	-1,56	-2	-1,75	-1,42	-1,8648	-2,31102	-2,76	-1,85	-2,47	-2,45	0	0	0	0	0	0	0	0	0	0	0	0	0	0
2	155,5	1	17,6590399189421	1	20	2	2	1	2	2	0	0	2	2	1	3	-,72	-1,16	-2,23	-1,76	-1,575	-1,2325	-2,01	-1,81	-2,15	-2,49	-2,30769	-2,13	-1,95	-3,08	-3,55	-3,52	-3,46	-2,83	-3,31	0	0	1	0	0	0	1	0	1	1	1	1	0	1
1	152,7	1	18,0981580621076	1	21	2	1	0	2	1	1	0	2	2	1	3	-1	-1,53	-1,27	-1,62	-2,275	-1,06666666666667	-3,68	-,89	-,84	-1,43	-2,02	-,89	-1,16	-1,355	-1,55	-1,725	-1,9	-2,01	-2,42	0	0	0	0	1	0	1	0	0	0	1	0	0	0
1	153,2	1	18,6193238756826	2	22	2	1	0	3	2	1	0	2	2	1	3	-,35	-1,3	-,72	-,695	-,67	-,154166666666667	-1,08	-,9	-,23	-,125	-,02	,09	,12	,07	-,27	-,6	,19	-,12	-,28	0	0	0	0	0	0	0	0	0	0	0	0	0	0
1	153	1	19,7787175872528	2	21	2	1	0	1	1	1	0	1	1	1	3	-2,06	-1,38	-1,49	-1,29	-,69	-1,43916666666667	-,01	-,25	-,21	-,64	-1,2	-,885	-,57	-1,23	-1,05	-,91	-,59	-,95	-1,02	1	0	0	0	0	0	0	0	0	0	0	0	0	0
2	154	1	18,2155506830832	1	20	2	1	1	1	1	1	0	1	4	2	3	-1,42	-,9	-,88	-1,11	-,32	-1,22416666666667	-,75	-1,45	-,92	-1,1	-1,18	-1,37	-,95	-1,9	-2,85	-2,85	-2,5	-1,36	-1,1	0	0	0	0	0	0	0	0	0	0	0	0	0	0
1	162	1	24,0435909160189	2	34	3	2	3	1	2	0	0	1	1	1	3	-,14	-1,3	-,86	-1,49	-,67	-,348333333333333	-,88	-,95	-1,15	-1,03	-,88	-,61	-,64	-1,36	-1,23	-1,01	-1,4	-,48	-,24	0	0	0	0	0	0	0	0	0	0	0	0	0	0
1	153,5	1	18,8012604908275	2	31	3	2	0	1	2	0	0	1	4	2	3	-,47	-1,06	-,45	-1,49	-,66	-,315833333333333	,68	,41	,07	,33	,36	,13	-,1	-,56	,01	-,31	-,78	,29	,46	0	0	0	0	0	0	0	0	0	0	0	0	0	0
2	154	1	17,4987350312026	1	22	2	2	1	3	1	1	0	1	4	2	3	-1,53	-1,517	-1,504	-1,4875	-1,47333333333333	-1,45916666666667	-1,445	-1,43083333333333	-1,41666666666667	-1,4025	-1,4	-,94	-1,36	-1,42	-1,83	-2,08	-2,12	-1,4	-1,58	0	0	0	0	0	0	0	0	0	0	0	0	0	0
2	156,5	1	21,2720350314896	2	16	1	3	0	2	2	1	0	1	4	2	3	-,88	-,892	-,904	-,7175	-,663333333333333	-,609166666666667	-,555	-,500833333333333	-,446666666666667	-,3925	-1	-,615	-,23	-1,11	-1,23	-1,01	-1,22	-,65	-,83	0	0	0	0	0	0	0	0	0	0	0	0	0	0
2	157	1	20,9339121262526	2	29	2	3	1	2	2	1	0	2	2	1	3	-,62	-,728	-,836	-1,0275	-1,16333333333333	-1,29916666666667	-1,435	-1,57083333333333	-1,70666666666667	-1,8425	-1,7	-2	-2,25	-1,76	-2,19	-2,36	-1,84	-1,74	-2,19	0	0	0	0	0	0	0	0	0	0	0	0	1	0
1	152,5	1	21,1556033324375	2	34	3	2	3	3	2	1	0	3	3	1	3	-1	-1,048	-1,096	-1,27	-1,36	-1,45	-1,54	-1,63	-1,72	-1,81	-1,48	-1,89	-2,08	-1,7	-1,38	-1,49	-1,83	-,98	-,77	0	0	0	0	0	0	0	0	0	0	0	0	1	0
1	152,1	1	19,8838007971675	2	30	3	3	3	1	1	1	0	2	5	2	3	-,97	-1,09363636363636	-1,21727272727273	-1,5175	-1,7	-1,8825	-2,065	-2,2475	-2,43	-2,6125	-2,795	-2,33	-3,16	-2,19	-2,66	-2,76	-2,53	-1,81	-1,87	0	0	0	0	0	0	1	1	1	1	1	1	1	1
2	153,5	1	19,7349574000785	2	36	3	3	3	3	2	1	0	1	1	1	3	-,03	-,247777777777778	-,465555555555556	-,5625	-,74	-,9175	-1,095	-1,2725	-1,45	-1,99	-1,88	-2,02	-2,16	-2,02	-2,27	-2,27	-2,05	-2,51	-1,77	0	0	0	0	0	0	0	0	0	0	0	1	1	1
2	155,5	1	18,6102294227727	2	28	2	1	2	2	2	0	0	2	2	1	3	1,53	1,23571428571429	,941428571428572	1,065	,91	,755	,6	-,53	-,69	-,16	-,575	-,99	-,33	-1,08	-1,02	-1,41	-,95	-1,17	-1,02	0	0	0	0	0	0	0	0	0	0	0	0	0	0
1	156,5	1	17,5157447764089	1	25	2	2	1	2	2	1	0	3	6	2	1	,59	,412	,234	,056	,316666666666667	,248333333333333	,48	,37	,26	-1,25	-,90909	-,57	-,23	-,18	-,01	-,15	-,64	-,6	-,62	0	0	0	0	0	0	0	0	0	0	0	0	0	0
1	153,5	1	17,1885112839394	1	21	2	1	0	2	2	0	0	2	2	1	3	,59	,30875	,0275	-,075	-,296666666666667	-,518333333333333	-,74	-,961666666666666	-1,66	-2,12	-2,165	-2,21	-2,07	-1,98	-2,16	-2,25	-1,95	-1,95	-1,73	0	0	0	0	0	0	0	0	0	1	1	1	1	0
1	155	1	23,5171696149844	2	26	2	3	1	3	2	0	0	1	1	1	1	,59	,43	,27	,3375	,253333333333333	,169166666666667	,085	,000833333333333325	-,69	-1,01	-,55	,25	-,42	-,81	-1,12	-,71	-,99	-,47	-,22	0	0	0	0	0	0	0	0	0	0	0	0	0	0
2	153,5	1	19,0983458710437	2	29	2	3	1	2	2	0	0	2	2	1	1	,46	,4675	,475	,27	,206666666666667	,143333333333333	,08	,0166666666666667	,52	-,02	,14	,57	-,3	,55	-,46	-,43	-,33	-,61	-,16	0	0	0	0	0	0	0	0	0	0	0	0	0	0
1	154	1	17,3722381514589	1	19	1	3	0	3	2	1	0	1	4	2	1	,06	-,0833333333333333	-,226666666666667	-,556363636363637	-,761818181818182	-,967272727272727	-1,17272727272727	-1,37818181818182	-1,58363636363636	-1,23	-1,715	-2,2	-2,335	-2,74	-2,18	-2,5	-1,88	-1,55	-1,64	0	0	0	0	0	0	0	0	0	0	0	1	1	1
1	153,5	1	17,4007151269509	1	29	2	3	2	3	1	1	0	1	4	2	1	-2,52	-2,58	-2,64	-2,7	-2,57	-2,5825	-2,57	-2,46	-2,44	-3,07	-2,67	-2,48	-2,67	-2,88	-2,59	-2,65	-2,48	-2,3	-1,97	1	1	1	1	1	1	1	1	1	1	1	1	1	1
1	154,5	1	17,259978425027	1	34	3	3	3	3	1	1	0	3	3	1	1	-1,78	-1,9325	-2,085	-2,0225	-2,10333333333333	-2,18416666666667	-2,265	-2,34583333333333	-3	-2,81	-2,54	-2,27	-2,75	-2,43	-2,74	-3,04	-3,19	-2,27	-2,15	0	0	1	1	1	1	1	1	1	1	1	1	1	1
1	154,5	1	20,6952168494255	2	23	2	1	0	2	2	1	0	2	2	1	1	-,47	-,61125	-,7525	-,8725	-1,00666666666667	-1,14083333333333	-1,275	-1,40916666666667	-1,6	-1,705	-1,81	-1,8	-2,08	-1,6983	-1,31868	-,94	-1,73	-,45	-1,18	0	0	0	0	0	0	0	0	0	0	0	0	1	0
1	154,5	1	30,1211759407631	2	25	2	3	2	2	2	0	0	2	5	2	1	-2,58	-2,535	-2,49	-2,58	-2,58	-2,58	-2,58	-2,58	-2,22	-2,07	-2,29	-2,55	-2,58	-3,13	-2,26	-2,67	-2,83	-2,53	-1,9	1	1	1	1	1	1	1	1	1	1	1	1	1	1
1	156	1	23,586456278764	2	24	2	1	1	1	2	0	0	2	5	2	1	,11	-,014	-,138	-,262	-,55	-,715	-,51	-1,36	-1,37	-1,25	-1,41	-1,7	-1,87	-1,77	-1,58	-2,58	-2,68	-1,14	-2,14	0	0	0	0	0	0	0	0	0	0	0	0	0	0
1	154,5	1	17,5951236371634	1	18	1	1	0	2	1	1	0	3	6	2	1	-2,05	-2,0975	-2,145	-2,205	-2,25666666666667	-2,30833333333333	-2,36	-2,41166666666667	-2,43	-2,96	-2,75	-2,64	-2,67	-3,62	-2,94	-2,61	-3,09	-1,51	-1,47	1	1	1	1	1	1	1	1	1	1	1	1	1	1
1	153	1	21,2738690247341	2	38	3	2	2	3	2	1	0	3	6	2	1	-1	-1,096	-1,192	-1,288	-1,14333333333333	-1,17916666666667	-1,42	-1,47	-1,52	-1,42	-1,32	-1,65	-1,43	-1,9	-2,41	-1,85	-2,13	-1,77	-1,76	0	0	0	0	0	0	0	0	0	0	0	0	0	0
1	158	1	17,0245153020349	1	26	2	1	1	3	1	1	1	3	3	1	1	-2,05	-2,07285714285714	-2,09571428571429	-1,95	-1,91666666666667	-1,88333333333333	-1,85	-2,21	-1,77	-1,6	-1,88	-1,92	-1,65	-1,88	-1,94	-1,21	-2	-,72	-,11	1	1	1	0	0	0	0	1	0	0	0	0	0	0
2	158,2	1	25,8917883074602	2	24	2	1	1	1	2	0	0	1	4	2	1	,46	,462	,464	,466	,29	,2475	,22311	,1625	-,27	-,343333333333333	,035	-,49	-,05	-,17	-,29	-,02	0	,44	,15	0	0	0	0	0	0	0	0	0	0	0	0	0	0
1	155	1	25,4734651404787	2	34	3	1	2	1	2	1	0	2	2	1	1	-,47	-,663333333333333	-,856666666666667	-,6925	-,766666666666667	-,840833333333333	-1,63	-,86	-1,23	-1,51	-1,83	-,87	-1,36	-1,605	-1,85	-,58	-1,1	,23	,94	0	0	0	0	0	0	0	0	0	0	0	0	0	0
1	153	1	18,4544405997693	1	22	2	2	1	3	2	0	0	3	3	1	1	-,47	-,572	-,674	-,776	-,643333333333333	-,686666666666667	-1,17	-,91	-1,81	-1,61	-1,41	-1,13	-,99	-2,38	-2,51	-1,84	-2,05	-1,2	-1,1	0	0	0	0	0	0	0	0	0	0	0	0	0	1
2	158	1	18,3864765261977	1	35	3	3	3	3	1	1	0	2	5	2	1	-,46	-1,0656	-1,67166	-2,28	-1,81	-1,01	-1,61	-1,81	-2,29	-,87	-,94	-1,76	-1,78	-1,85	-1,84	-1,07	-2,29	-1,27	-,84	0	0	0	1	0	0	0	0	1	0	0	0	0	0
2	153,4	1	23,0328970964951	2	39	3	2	3	1	2	1	0	3	6	2	1	,08	-,44622	-,97236	-1,5	-1,28	,1175	-,06	-1,25	-2,44	-,21	,08	-,08	,17	-,8	-,4	-1,02	-1,07	-1,21	,65	0	0	0	0	0	0	0	0	1	0	0	0	0	0
2	164	1	17,7349791790601	1	31	3	1	1	1	2	0	0	1	4	2	1	2,66	2,345	2,03	2,115	1,93333333333333	1,75166666666667	1,57	1,38833333333333	,14	,01	-,12	,18	,48	-,5	-,415	-,33	-,76	,06	,87	0	0	0	0	0	0	0	0	0	0	0	0	0	0
2	153,7	1	18,2443978904227	1	25	2	2	2	1	2	0	0	3	3	1	1	-,62	-,648571428571428	-,677142857142857	-1,05636363636364	-1,20181818181818	-1,34727272727273	-1,49272727272727	-,82	-1,15	-2,08	-1,95	-2,22	-2,13	-1,86	-2,43	-2,34	-2,5	-3,07	-2,23	0	0	0	0	0	0	0	0	0	1	0	1	1	0
1	153,5	1	15,9577289944721	1	20	2	1	1	1	1	0	1	2	5	2	1	-1,31	-1,485	-1,66	-1,835	-2,01	-1,485	-2,47	-2,08	-2,38	-1,71	-2,22	-2,55	-1,73	-1,96	-1,91	-1,71	-1,93	-2,03	-2,28	0	0	0	0	1	0	1	1	1	0	1	1	0	0
1	154	1	15,6012818350481	1	29	2	2	2	1	2	1	0	1	1	1	1	-1,42	-1,59857142857143	-1,77714285714286	-1,8675	-2,01666666666667	-2,16583333333333	-2,315	-2,67	-1,91	-2,38	-2,85	-3,1	-3,21	-3,34	-3,72	-3,71	-3,48	-2,29	-1,44	0	0	0	0	1	1	1	1	0	1	1	1	1	1
1	155,5	1	26,0543211918818	2	31	3	1	2	1	2	0	1	3	3	1	1	-1	-1,44	-1,88	-2,32	-2,76	-1,4375	-2,12	-1,92	-2,71	-2,7	-2,71	-2,27	-2,05	-2,91	-2,78	-2,56	-2,48	-1,91	-1,34	0	0	0	1	1	0	1	0	1	1	1	1	1	1
2	158	1	19,6282647011697	2	30	3	1	2	1	2	0	0	1	4	2	1	,38	,24875	,1175	,1275	,0433333333333334	-,0408333333333333	-,125	-,209166666666667	-,67	-,89	-,48	-,555	-,63	-,99	-1,305	-1,62	-,98	-1,31	-1,53	0	0	0	0	0	0	0	0	0	0	0	0	0	0
1	161	1	17,0903900312488	1	29	2	3	1	2	2	0	0	3	6	2	1	,27	,293333333333333	,316666666666667	,4125	,46	,5075	,41	,64	,98	,27	,75	1,23	,84	-,3	-,67	-,87	-,86	-,47	-,4	0	0	0	0	0	0	0	0	0	0	0	0	0	0
1	154	1	19,6070163602631	2	23	2	2	1	2	2	0	0	2	5	2	1	,28	,11125	-,0575	,0175	-,07	-,1575	-,245	-,3325	-1,07	-1,31	-,68	-1,24	-,77	-1,95	-1,44	-1,36	-1,38	-1,18	-1,46	0	0	0	0	0	0	0	0	0	0	0	0	0	0
1	157,5	1	17,535903250189	1	33	3	2	2	3	2	0	0	3	6	2	1	,59	,306666666666667	,0233333333333333	-,0181818181818182	-,220909090909091	-,423636363636364	-1,11	-1,37	-1,21	-1,88	-,88	-1,64	-1,505	-1,1	-1,67	-1,58	-1,32	-,94	-,76	0	0	0	0	0	0	0	0	0	0	0	0	0	0
1	154	1	18,7637038286389	2	33	3	3	3	3	2	0	0	1	4	2	1	,06	-,183333333333333	-,426666666666667	-,33	-,46	-,59	-1,4	-1,885	-2,37	-1,21	-1,78	-1,84	-1,5	-2,46	-2,01	-2,42	-2,09	-2,04	-1,9	0	0	0	0	0	0	0	0	1	0	0	0	0	1
2	158	1	15,9429578593174	1	17	1	3	1	2	1	0	1	3	3	1	1	-,62	-,852	-1,084	-1,316	-,963333333333333	-1,04916666666667	-1,21	-1,36	-2,21	-2,11	-2,06	-2,2	-1,65	-2,13	-2,36	-1,81	-1,9	-1,32	-,85	0	0	0	0	0	0	0	0	1	1	1	1	0	1
1	162	1	21,1476909007773	2	26	2	1	0	1	2	1	0	2	5	2	1	,49	,352857142857143	,215714285714286	,5475	,566666666666667	,585833333333333	,605	-,47	,15	,355	,56	,75	,72	-,35	-,31	-,04	-,38	,19	,05	0	0	0	0	0	0	0	0	0	0	0	0	0	0
1	160	1	19,765625	2	18	1	3	1	3	2	1	0	3	6	2	1	-1,31	-1,235	-1,16	-1,1425	-1,08666666666667	-1,03083333333333	-,86	-,91	-1,64	-,8	-1,19	-1,79	-,64	-1,01	-,71	-,6	-,49	-,64	-1,03	0	0	0	0	0	0	0	0	0	0	0	0	0	0
2	160	1	21,2890625	2	31	3	1	3	2	2	1	0	3	3	1	1	-,62	-,99234	-1,3653	-1,74	-1,23	-1,12833333333333	-1,52	-2,12	-1,94	-1,4	-1,7	-2,2	-1,84	-2,97	-2,72	-2,75	-2,96	-2,67	-2,66	0	0	0	0	0	0	0	1	0	0	0	1	0	1
2	152,2	1			19	1	1	0	1	1	1	0	3	6	2	1	-1,39	-1,40193	-1,41525	-1,43	-1,49	-1,59833333333333	-1,64	-1,67	-2,39	-,8	-,88	-1,45	-1,89	-1,79	-2,355	-2,92	-2,85	-2,8	-3,42	0	0	0	0	0	0	0	0	1	0	0	0	0	0
1	154	1	18,2577163096644	1	23	2	3	1	2	2	0	0	3	6	2	2	,59	,31302	,03663	-,24	-,745	-,0975	-,53	-1,09	-,8	-1,27	-,96	-1,09	-1,06	-1,39	-1,42	-1,915	-2,41	-1,81	-1,91	0	0	0	0	0	0	0	0	0	0	0	0	0	0
2	156	1	24,2439184746877	2	33	3	3	3	3	2	0	0	3	3	1	1	,62	,371428571428571	,122857142857143	-,045	-,266666666666667	-,488333333333333	-,71	-1,12	-1,52	-1,97	-1,835	-1,7	-2,04	-2,45	-2,77	-2,92	-2,71	-2,3	-1,48	0	0	0	0	0	0	0	0	0	0	0	0	1	1
2	159,5	1	19,0642780633052	2	22	2	1	0	1	2	1	0	3	6	2	1	-,46	-,95238	-1,44522	-1,94	-1,74	-,7725	-1,03	-2,26	-1,77	-1,56	-1,19	-1,47	-1,21	-1,63	-,75	-1,71	-1,8	-1,52	-1,45	0	0	0	0	0	0	0	1	0	0	0	0	0	0
1	159	1	22,5861318776947	2	32	3	3	2	3	2	0	0	3	3	1	2	,59	,1325	-,325	-,7825	-1,24	,0233333333333333	-1,11	-,84	-,53	-,75	-,87	-1,39	-,77	-,98	-1,37	-1,66	-1,97	-1,26	-1,08	0	0	0	0	0	0	0	0	0	0	0	0	0	0
1	154	1	24,6668915500084	2	27	2	2	2	2	2	0	0	2	2	1	1	,81	,724	,638	,552	,782	,775	,415	,45	,32	,36	,74	,316	,316	-,32	-,14	,04	-,62	-,23	-,34	0	0	0	0	0	0	0	0	0	0	0	0	0	0
2	153	1	16,8738519372891	1	26	2	2	2	2	1	0	0	2	5	2	1	-,08	-,158333333333333	-,236666666666667	-,4325	-,55	-,6675	-,55	-,86	-1,02	-,8	-,58	-1,04	-1,49	-1,3	-1,11	-1,21	-1,18	-,44	,22	0	0	0	0	0	0	0	0	0	0	0	0	0	0
1	154	1	19,2275257210322	2	21	2	3	1	3	1	0	1	1	1	1	2	-3,57	-3,246	-2,922	-2,598	-3,21666666666667	-3,12833333333333	-2,11455	-2,95166666666667	-2,45	-2,12	-2,16	-2,93	-2,51	-3,09	-2,58	-2,805	-3,03	-1,67	-1,73	1	1	1	1	1	1	1	1	1	1	1	1	1	1
1	153,5	1	23,7668304172989	2	39	3	1	3	2	2	0	0	2	2	1	1	1,12	,816	,512	,208	,6	,47	-1,21	-,19	-1,03	-1,15	-,96	-,7	-,44	-,69	-,75	-1,35	-,51	-,6	-,32	0	0	0	0	0	0	0	0	0	0	0	0	0	0
1	161,5	1	19,975270538393	2	22	2	3	1	2	2	0	0	3	6	2	2	-1	-,866	-,732	-,598	-,873333333333333	-,841666666666667	-,15	-,31	-,47	-,3	-,89	-,86	-,62	-,81	-,68	-,59	-1,64	-1,58	-1,97	0	0	0	0	0	0	0	0	0	0	0	0	0	0
2	156,5	1	22,9868631914177	2	34	3	2	3	2	2	0	0	2	2	1	2	-,43	-,52	-,61	-,7	-,79	-,7925	-,92	-1,55	-,83	-1,01	-1,4	-1,39	-1,3	-1,07	-1,45	-,95	-1,73	-1,63	-1,88	0	0	0	0	0	0	0	0	0	0	0	0	0	0
1	158,5	1	28,9384907800854	2	28	2	1	1	2	2	0	1	2	2	1	2	-,94	-1,21	-1,48	-1,75	-1,05333333333333	-1,08166666666667	-1,58	-1,475	-1,37	-1,71	-1,6	-1,39	-1,28	-2,15	-1,79	-1,43	-2,41	-1,67	-1,63	0	0	0	0	0	0	0	0	0	0	0	0	0	1
2	155	1	22,1852237252862	2	32	3	3	2	3	2	1	0	3	3	1	1	,11	-,186666666666667	-,483333333333333	-,535	-,75	-,965	-1,67	-1,57	-1,35	-1,775	-2,2	-2,23	-2,47	-2,85	-2,54	-2,83	-2,45	-2	-1,06	0	0	0	0	0	0	0	0	0	0	1	1	1	1
1	156,5	1	16,2092090355112	1	35	3	1	1	2	1	1	0	2	5	2	1	-1,84	-2,01132	-2,18448	-2,36	-2,025	-1,6775	-,92	-1,43	-1,13	-1,62	-1,69	-1,42	-1,45	-,98	-1,5	-1,38	-1,12	-1,17	-,89	0	1	1	1	1	0	0	0	0	0	0	0	0	0
1	152,5	1	25,5415210964794	2	34	3	1	1	1	2	1	0	2	5	2	1	-,84	-,9275	-1,015	-,785	-,766666666666667	-,748333333333333	-,73	-,711666666666667	-1,54	-1,135	-,73	-,56	-,62	-,64	-,88	-,57	-,7	-,2	,33	0	0	0	0	0	0	0	0	0	0	0	0	0	0
2	156,5	1	17,3932570506997	1	34	3	3	3	2	2	0	0	3	3	1	2	-,43	-,655	-,88	-,725	-,57	-1,03	-,21	-,67	-1,02	-,85	-1,34	-1,41	-1,87	-2,14	-1,89	-2,33	-2,77	-2,58	-2,69	0	0	0	0	0	0	0	0	0	0	0	0	0	1
2	158,2	1	18,1801908640345	1	27	2	3	2	3	2	1	0	1	4	2	2	-,62	-,5	-,38	-1,03	-1,11	-1,29083333333333	-1,1	-2,03	-1,35	-1,82	-1,875	-1,93	-2,23	-2,21	-1,81	-1,86	-2,73	-1,71	-1,17	0	0	0	0	0	0	0	1	0	0	0	0	1	1
1	154,4	1	17,7437649332868	1	25	2	3	1	2	1	0	1	1	4	2	2	-1,84	-1,6425	-1,445	-1,2475	-1,05	-,956666666666667	-1,63	-,74	-,63	-,785	-,94	-,17	,28	-1,2	-,38	-,22	-,69	-,23	,49	0	0	0	0	0	0	0	0	0	0	0	0	0	0
1	158	1	19,0273994552155	2	31	3	3	3	3	2	1	0	2	5	2	1	-,73	-,94905	-1,16883	-1,39	-1,29	-,900833333333333	-1,535	-1,74	-1,27	-1,29	-1,31	-,96	-1,14	-1,22	-,77	-,98	-,69	-,14	,46	0	0	0	0	0	0	0	0	0	0	0	0	0	0
2	159,5	1	19,6538949106239	2	18	1	2	0	3	1	1	1	1	4	2	2	-2,23	-2,1775	-2,125	-2,0725	-2,02	-2,10916666666667	-1,88	-1,69	-1,5	-1,68	-1,525	-1,37	-1,94	-2,48	-1,87	-2,2	-2,53	-1,31	-,57	1	1	1	1	1	1	0	0	0	0	0	0	0	1
2	152,7	1	17,4977452354026	1	21	2	1	1	2	2	0	0	1	1	1	2	-1,19	-1,175	-1,16	-1,145	-1,13	-1,20363636363636	-1,13	-,69	-1,25	-1,65	-,94	-1,22	-1,32714285714286	-1,64857142857143	-1,97	-2,03	-2,71	-1,8	-1,8	0	0	0	0	0	0	0	0	0	0	0	0	0	0
1	154,2	1	19,0094559426419	2	17	1	3	0	1	1	1	0	2	5	2	2	-2,36	-2,61166666666667	-2,86333333333333	-2,83	-2,98666666666667	-3,14333333333333	-3,87	-4,12	-3,975	-3,83	-3,93	-4,57	-4,24	-3,915	-3,59	-4,27	-4,28	-3,64	-3,21	1	1	1	1	1	1	1	1	1	1	1	1	1	1
2	153	1	21,5301806997309	2	18	1	2	0	1	2	1	0	3	3	1	2	-,56	-,5825	-,605	-,6275	-,65	-,418333333333333	-,8	-,71	-,44	-,91	-,14	-,43	-,22	-1,19	-,27	-,6	-,97	-,97	-,65	0	0	0	0	0	0	0	0	0	0	0	0	0	0
1	153	1	21,4874620872314	2	30	3	1	2	1	1	1	0	1	4	2	2	-2,36	-2,49417	-2,6307	-2,77	-2,25	-1,83083333333333	-1,72	-1,74	-1,32	-,76	-1,43	-1,19	-1,09	-1,08	-,77	-,65	-,2	,25	,73	1	1	1	1	1	0	0	0	0	0	0	0	0	0
2	153	1	22,2136784997223	2	24	2	2	1	3	2	0	0	3	3	1	2	-,03	-,2275	-,425	-,6225	-,82	-,155	-,54	-,69	,14	-,44	-,28	-,26	-,33	-,87	-1,14	-1,4	-1,58	-1,63	-1,72	0	0	0	0	0	0	0	0	0	0	0	0	0	0
2	160	1	20,3125	2	26	2	1	2	1	2	0	0	2	2	1	2	,3	,00999999999999998	-,28	,66	,38295	,0583333333333333	-,17	-,04662	-,0866666666666667	,2	-,47	-,375	-,28	-,45	-,67	-,71	-,79	-,25	1,07	0	0	0	0	0	0	0	0	0	0	0	0	0	0
2	158	1	19,5481493350425	2	29	2	1	3	2	2	0	0	3	3	1	2	-,46	-,42624	-,39294	-,36	-,71	-,893333333333333	,25	-,34	-,73	-,4	-,88	-1,01	-1,5	-1,58	-1,09	-1,11	-1,35	-,16	-,13	0	0	0	0	0	0	0	0	0	0	0	0	0	0
1	155	1	18,6888657648283	2	27	2	3	1	2	2	1	0	1	4	2	2	-1,26	-1,75491	-2,25108	-2,75	-2,25	-1,85583333333333	-2,405	-2,25	-2,3	-2,59	-2,69	-3,17	-2,69	-3,01	-2,9	-3,01	-3,22	-2,95	-2,06	0	0	1	1	1	0	1	1	1	1	1	1	1	1
2	152,5	1	19,7796291319538	2	43	3	1	3	3	2	1	0	1	4	2	2	-,99	-1,27	-1,55	-1,43	-1,17	-1,86916666666667	-,75	-1,3	-1,58	-1,47	-1,95	-2,63	-3,1	-3,25	-3,77	-3,88	-3,92	-1,96	-1,19	0	0	0	0	0	0	0	0	0	0	0	1	1	1
2	157	1	19,8385330033673	2	20	2	3	0	1	1	1	0	1	1	1	2	-1,69	-1,7	-1,71	-1,83	-1,87	-1,59833333333333	-1,08	-,62	-1,96	-1,55	-1,95	-1,61	-1,47	-1,88	-1,97	-2,17	-2,22	-1,76	-2,24	0	0	0	0	0	0	0	0	0	0	0	0	0	0
1	160	1	21,796875	2	24	2	1	1	1	2	0	0	1	1	1	2	-,78	-,6675	-,555	-,4425	-,33	-,521666666666667	-,38	-,01	,05	,32	,18	,16	-,16	,555	1,27	,755	,24	1,07	,41	0	0	0	0	0	0	0	0	0	0	0	0	0	0
1	154,5	1	21,5330798797667	2	18	1	1	0	2	1	1	1	2	5	2	2	-5,72	-5,765	-5,81	-5,855	-5,9	-5,14083333333333	-5,5	-4,39	-4,81	-4,87	-4,54	-3,76	-4,33	-4,175	-4,02	-3,86	-3,84	-2,49	-2,06	1	1	1	1	1	1	1	1	1	1	1	1	1	1
2	153	1	17,0020077747875	1	21	2	1	0	3	1	1	0	3	6	2	2	-2,23	-2,16	-2,09	-2,58	-2,24775	-1,59	-1,59	-1,29	-1,17549	-1,06227	-,95	-1,098	-1,098	-1,32	-1,525	-1,73	-1,67	-1,87	-1,83	1	1	1	1	1	0	0	0	0	0	0	0	0	0
2	153,5	1	17,6129189699625	1	18	1	2	0	2	1	0	1	1	4	2	2	-2,76	-3	-3,24	-3,2	-3,1	-2,75583333333333	-2,8	-2,93	-2,695	-2,46	-2,59	-2,2	-2,75	-2,48	-2,83	-2,75	-2,38	-1,2	-1,03	1	1	1	1	1	1	1	1	1	1	1	1	1	1
1	160	1	17,34375	1	31	3	1	2	1	2	0	0	3	3	1	2	-,47	-,095	,28	-,24	,43	-,336666666666667	-,07	,3	-,22	-,03	,14	-,18	-,15	,53	-,24	-,53	-,54	-,39	-,3	0	0	0	0	0	0	0	0	0	0	0	0	0	0
2	153	1	22,8544576872143	2	34	3	2	3	2	2	0	0	2	5	2	2	-,94	-1,515	-2,09	-1,73	-1,37	-1,52333333333333	-2,47	-1,79	-1,43	-1,65	-1,73	-2,1	-2,34	-2,84	-2,08	-2,7	-2,77	-2,24	-2,36	0	0	1	0	0	0	1	0	0	0	0	1	1	1
1	157,5	1	18,4227765180146	1	22	2	3	1	2	2	0	0	1	1	1	3	-,84	-,485	-,13	-1,12	-,85	-,848333333333333	-1,01	-,03	-,69	-,78	-,88	-,93	-,86	-1,02	-,71	-,48	-,86	-,6	-,36	0	0	0	0	0	0	0	0	0	0	0	0	0	0
1	153,5	1	19,4378720198623	2	28	2	3	1	3	2	1	0	2	2	1	2	-,78	-1,3625	-1,945	-2,5275	-3,11	-1,4425	-1,19	-1,9	-2,08	-2,14	-2,37	-2,22	-2,37	-2,56	-2,32	-2,36	-2,62	-2,15	-1,83	0	0	0	1	1	0	0	0	1	1	1	1	1	1
2	156,5	1	20,006328532495	2	26	2	3	1	3	2	1	0	2	2	1	3	-,16	-,88	-,825	-,77	-,79	-1,35545454545455	-1,68	-1,67	-1,66	-2,18	-2,56	-2,79	-2,5575	-1,86	-2,03	-2,24	-1,89	-1,2	-1,33	0	0	0	0	0	0	0	0	0	1	1	1	1	0
2	158	1	21,2305720237141	2	19	1	1	0	3	2	1	0	2	2	1	3	-,74	-,735	-,73	-,84	-,75	-,9275	,25	,22	-,02	-,11	-,61	-,9	-1,19	-,53	-1,5	-1,57	-1	-,51	-,6	0	0	0	0	0	0	0	0	0	0	0	0	0	0
2	158,5	1	19,3852063409925	2	32	3	1	2	2	2	0	0	1	1	1	3	,99	-,9	-,63	-,72	-,75	,273333333333333	,27	-,17	-,65	-,59	-,75	-1,1	-,73	-1,63	-,86	-1,58	-1,6	-1,23	-1,65	0	0	0	0	0	0	0	0	0	0	0	0	0	0
1	159	1	18,9470353229698	2	27	2	3	2	3	2	0	0	1	1	1	3	,81	,095	-,62	-,73	-,33	,0433333333333333	-,18	-,31302	-,416666666666667	-,58	-,68	-,97	-1,03	-,96	-1,29	-1,53	-1,48	-,94	-,8	0	0	0	0	0	0	0	0	0	0	0	0	0	0
1	154,5	1	20,8627894554938	2	29	2	3	3	3	2	1	0	1	4	2	3	-1,57	-2,47	-2,09	-1,62	-1,74	-1,97	-1,86	-2,33	-2,45	-2,55	-2,3	-2,35	-2,53	-2,23	-3	-3,04	-2,81	-1,81	-1,67	0	1	1	0	0	0	0	1	1	1	1	1	1	1
2	154	1	18,8058694552201	2	19	1	3	0	2	1	1	0	3	6	2	3	-2,07	-1,22	-1,52	-,52	,48	-1,395	-,14	-,08	-,33	-,335	-,34	-,66	-,45	-,38	-,53	-1,41	-1,06	-1,09	-1,59	1	0	0	0	0	0	0	0	0	0	0	0	0	0
2	152,7	1	19,7707366507858	2	16	1	1	0	2	1	1	0	1	4	2	3	-1,29	-1,67	-1,42	-2	-1,005	-1,04833333333333	-1,17	-,71	-,21	-,44	-,88	-,74	-,71	-,6	-1,06	-,6	-,34	-,07	,71	0	0	0	0	0	0	0	0	0	0	0	0	0	0
1	163	1	19,0447514020099	2	35	3	1	1	2	2	1	0	3	3	1	2	,59	,62	,45	,52	,42	,1025	-,62	,02	-,22	-,67	-,9	-1,14	-,58	-1,17	-1,14	-,9	-,79	,29	,36	0	0	0	0	0	0	0	0	0	0	0	0	0	0
1	155	1	16,6077003121748	1	21	2	2	0	3	2	1	0	2	2	1	3	-,47	-1,3	-,57	-,504	-,699090909090909	-,756363636363636	-,813636363636364	-,24	-,39627	-,55278	-,71	-1,1	-,63	-,844	-,588461538461539	-,46	-,15	-,67	-,69	0	0	0	0	0	0	0	0	0	0	0	0	0	0
1	156	1	17,2172912557528	1	31	3	2	2	2	2	0	0	1	1	1	3	1,33	-,06	,36	,6	,84	,53	,24	-,47	-,2	-,41	-,79	-1,03	-,59	-,64	-1,59	-1,22	-,99	-,66	-1,29	0	0	0	0	0	0	0	0	0	0	0	0	0	0
1	156	1	25,3944773175542	2	29	2	1	2	2	2	0	0	2	5	2	3	,06	-,29	-,64	-,2	-,78	-,585454545454546	-,23	-,42	-,14	-,84	-,37	-1,36	-1,025	-,02	-,66	-,83	-,68	-,25	-,73	0	0	0	0	0	0	0	0	0	0	0	0	0	0
2	154,5	1	28,6130224861491	2	26	2	1	2	1	1	1	0	3	6	2	3	-,99	-1,61	-1,07	-,29	-,62	-1,21916666666667	-,83	-,62	-1,17	-1,62	-1,9	-2,51	-1,54	-1,14	-1,42	-2,08	-1,88	-1,54	-1,04	0	0	0	0	0	0	0	0	0	0	0	1	0	0
2	153	1	19,8214361997522	2	21	2	3	0	3	2	0	0	3	6	2	3	,97	-1,35	-1,17	-1,08	-,68	-,250833333333333	-,59	-1,34	-1,27	-1,57	-2,22	-1,72	-1,96	-1,65	-1,91	-1,94	-1,31	-,9	-,18	0	0	0	0	0	0	0	0	0	0	1	0	0	0
1	153,5	1	22,7482519708432	2	22	2	1	0	2	2	0	0	2	5	2	3	,28	-,04329	-,3663	-,69	-1,23	-,3325	-1,02	-1,64	-1,39	-1,28	-1,3	-1,32	-1,19	-1,77	-1,6	-1,84	-1,1	-,61	-,42	0	0	0	0	0	0	0	0	0	0	0	0	0	0
1	158	1	19,6282647011697	2	24	2	1	1	1	2	1	0	3	6	2	3	-1,79	-1,37	-2,11	-1,78	-,91	-1,33166666666667	-1,81	-2,21	-2,2	-1,36	-1,7	-1,77	-,69	-1,5	-1,67	-1,7	-1,61	-1,6	-1,99	0	0	1	0	0	0	0	1	1	0	0	0	0	0
1	152,3	1	19,0555927518044	2	29	2	1	1	2	1	0	1	3	3	1	3	-3,64	-3,53	-2,67	-2,07	-1,77	-2,9525	-1,14	-1,35	-1,64	-1,87	-1,75	-1,87	-1,99	-2,32	-2,28	-2,43	-2,45	-1,67	-1,1	1	1	1	1	0	1	0	0	0	0	0	0	0	1
1	156,5	1	18,0873541630516	1	26	2	3	1	1	2	1	0	2	5	2	3	-1,55	-1,56	-1,31	-1,06	-1,36	-1,76666666666667	-2,21	-2,38	-2,45	-2,51	-1,9	-2,14	-2,07	-1,88	-2,22	-1,91	-2,08	-1,51	-1,26	0	0	0	0	0	0	1	1	1	1	0	1	1	0
1	168	1	21,8253968253968	2	31	3	2	2	3	1	0	1	1	1	1	3	-1,84	-2,4	-1,95	-1,22	-,97	-1,465	-1,25	-1,76	-1,49	-1,58	-1,3653	-1,15333333333333	-,94	-1,38	-1,82	-,82	-1,01	-,87	-,58	0	1	0	0	0	0	0	0	0	0	0	0	0	0
1	157	1	17,4043571747333	1	26	2	3	2	2	2	1	0	3	3	1	3	-,25	-,5	-,5	-,37	,08	-,0416666666666667	-,43	,43	,25	,36	,06	,61	,25	-,56	-,34	-,67	-,14	-,4	,05	0	0	0	0	0	0	0	0	0	0	0	0	0	0
1	157	1	25,1531502292182	2	31	3	3	2	1	2	0	0	1	4	2	3	,93	1,01875	1,1075	,6475	,553333333333333	,459166666666667	,365	,270833333333333	1,64	1,19	,45	,125	-,2	-,33	-,01	-,55	-1,37	,46	,23	0	0	0	0	0	0	0	0	0	0	0	0	0	0
2	153	1	18,3690033747704	1	29	2	3	3	3	2	0	0	1	1	1	3	,11	-,09625	-,3025	-,315454545454545	-,457272727272727	-,599090909090909	-,740909090909091	-,882727272727273	-1,54	-1,75	-1,7	-1,45	-1,6775	-2,36	-2,23	-2,25	-1,83	-1,27	-,48	0	0	0	0	0	0	0	0	0	0	0	0	0	1
2	159,5	1	22,837825886145	2	31	3	1	2	1	2	1	0	1	1	1	3	,05	,00875	-,0325	-,56	-,763333333333333	-,966666666666667	-1,17	-1,37333333333333	-,28	-,59	-,9	-1,82	-2,39	-2,33	-2,27	-1,87	-1,28	-1,51	-1,37	0	0	0	0	0	0	0	0	0	0	0	0	1	1
2	155	1	19,729448491155	2	21	2	3	1	3	2	1	0	3	3	1	3	,97	,765	,56	,515	,363333333333333	,211666666666667	,06	-,0916666666666667	-,67	-,66	-,54	-,99	-,85	-1,52	-1,86	-1,66	-1,98	-1,9	-2,11	0	0	0	0	0	0	0	0	0	0	0	0	0	0
2	155	1	16,3995837669095	1	21	2	2	1	3	1	1	0	2	2	1	3	-1,66	-1,7025	-1,745	-1,57818181818182	-1,55090909090909	-1,52363636363636	-1,49636363636364	-1,46909090909091	-2	-1,83	-1,66	-1,36	-1,685	-2,66	-2,51	-2,22	-2,03	-2,28	-1,99	0	0	0	0	0	0	0	0	0	0	0	0	0	1
1	154	1	18,7637038286389	2	23	2	2	1	2	2	0	0	3	3	1	1	1,33	1,19	1,05	1,01	,903333333333333	,796666666666667	,49	,22	1,17	,7	,42	,27	,05	,05	-,75	,45	-,55	-,28	-,22	0	0	0	0	0	0	0	0	0	0	0	0	0	0
1	157	1	18,1346099233235	1	26	2	1	0	1	2	1	0	3	6	2	1	-,92	-1,004	-1,088	-1,172	-,83	-,8075	-1,765	-2,19	-1,58	-,86	-1,36	-,31	-,65	-1,71	-1,49	-1,6	-1,97	-1,46	-1,46	0	0	0	0	0	0	0	1	0	0	0	0	0	0
1	157	1	18,9460018662015	2	30	3	3	2	2	2	1	0	2	5	2	1	,06	,122	,184	,246	-,176666666666667	-,235833333333333	-,05	,39	0	,13	,28	-,17	-,65	,02	-,69	-,31	-,71	-,67	-,74	0	0	0	0	0	0	0	0	0	0	0	0	0	0
2	161	1	22,7228887774391	2	27	2	1	2	2	2	1	0	3	6	2	1	1,69	1,644	1,598	1,552	1,02333333333333	,856666666666667	,94	,29	,06	,51	-,48	-,18	-,31	,1	-,37	-,12	-,55	-1,02	-,94	0	0	0	0	0	0	0	0	0	0	0	0	0	0
2	160	1	20,6640625	2	24	2	1	1	1	2	0	0	2	5	2	1	1,16	,9925	,825	,6575	,49	,889166666666667	,3	,79	,01	,9	,645	,39	,51	-,49	-,38	-,61	-,76	-,07	-,02	0	0	0	0	0	0	0	0	0	0	0	0	0	0
2	153	1	16,7029774872912	1	30	3	2	2	3	2	1	0	1	4	2	1	-,08	-,52614	-,97236	-1,42	-1,58	-,313333333333333	-1,54	-1,5	-1,46	-1,49	-1,54	-1,31	-,64	-1,53	-1,75	-2,06	-2,22	-1,34	-1,12	0	0	0	0	0	0	0	0	0	0	0	0	0	0
2	153	1	18,0699730872741	1	14	1	1	0	1	2	1	0	2	5	2	1	-1,15	-1,4319	-1,71495	-2	-1,07	-1,2625	-,59	-,88	-,15	-,39	-,61	-,96	-1,42	-2,08	-1,71	-1,93	-1,49	-1,18	-1,14	0	0	0	0	0	0	0	0	0	0	0	0	0	1
1	154	1	19,9021757463316	2	21	2	1	1	3	2	0	0	3	3	1	1	,06	-,25641	-,57276	-,89	-,95	-,59	-1,19	-1,81	-1,505	-1,2	-1,13	-1,65	-1,5	-2,48	-2,14	-2,41	-1,97	-,95	-,47	0	0	0	0	0	0	0	0	0	0	0	0	0	1
2	154	1	18,6793725754765	2	25	2	1	0	1	2	0	0	2	5	2	1	1,16	,5994	,03996	-,52	-1,14	,518333333333333	-,0628571428571429	-,115714285714286	-,168571428571429	,005	-,274285714285714	-,251666666666667	-,38	,45	,36	-,3	-,51	-,4	-,25	0	0	0	0	0	0	0	0	0	0	0	0	0	0
2	159	1	17,1274870456074	1	21	2	3	1	1	2	1	0	2	2	1	1	,51	,06993	-,36963	-,81	-1,31	-,326363636363636	-1,08	-1,66	-1,61	-1,17	-1,29	-1,33	-1,39	-1,57	-1,75	-2,53	-2,74	-1,38	-1,3	0	0	0	0	0	0	0	0	0	0	0	0	0	0
1	158	1	21,2706297067778	2	29	2	1	3	2	2	0	0	2	5	2	1	,06	-,12654	-,31302	-,5	,17	,305833333333333	1,36	,92	-,14	,76	0	,05	,65	-,94	-,72	-,64	-1,66	-,29	-,43	0	0	0	0	0	0	0	0	0	0	0	0	0	0
1	158	1	15,9029001762538	1	33	3	3	3	3	2	0	1	2	2	1	1	-,94	-1,525	-2,11	-2,695	-3,28	-1,81083333333333	-2,38	-2,59	-3,62	-2,66	-2,52	-2,27	-3,03	-2,98	-3,49	-3,98	-3,25	-1,9	-1,39	0	0	1	1	1	0	1	1	1	1	1	1	1	1
2	154	1	19,1431944678698	2	29	2	2	2	3	2	0	0	2	5	2	1	1,05	,82584	,60273	,38	1,165	,970833333333333	1,835	1,72	1,32	1,36	,68	,19	,86	-,17	,59	,02	,11	-,16	,66	0	0	0	0	0	0	0	0	0	0	0	0	0	0
2	164	1	17,7721594289114	1	35	3	1	3	1	1	0	1	2	5	2	1	-3,3	-3,4325	-3,565	-3,6975	-3,83	-3,025	-3,16	-2,62	-3,13	-3,10333333333333	-2,75	-3,05	-2,64	-3,26	-2,59	-2,52	-2,35	-1,62	-1,77	1	1	1	1	1	1	1	1	1	1	1	1	1	1
2	156,3	1	20,3440976942401	2	16	1	1	0	2	2	0	0	1	4	2	1	,73	,52281	,31635	,11	,09	,334166666666667	,47	-,04	,83	,47	,45	-,26	-,22	-1,08	-1,19	-,75	-1,44	-,74	-1,39	0	0	0	0	0	0	0	0	0	0	0	0	0	0
1	157	1	17,0798003975821	1	26	2	2	1	2	2	1	0	1	4	2	1	-,39	-,30969	-,22977	-,15	-,5	-,310833333333333	-,39	-1,3	-,2	-,66	-,36	-,86	-,2	-1,84	-1,3	-,42	-,97	-,79	-,77	0	0	0	0	0	0	0	0	0	0	0	0	0	0
1	154	1	18,0468881767583	1	28	2	3	2	3	1	0	1	1	1	1	1	-1,57	-2,01798	-2,46753	-2,92	-2,29	-1,5075	-2,03	-1,87	-2	-1,53	-1,61	-1,44	-1,42	-1,84	-2,22	-3,05	-2,35	-1,95	-1,18	0	1	1	1	1	0	1	0	0	0	0	0	0	0
2	154,5	1	20,7371100009426	2	22	2	3	1	3	2	0	0	3	3	1	2	1,1	,97236	,84582	,72	-,3	-,0624999999999999	-,64	-1,88	-1,25	-1,13	-1,25	-1,24	-1,69	-2,04	-2,25	-2,25	-2,13	-2,27	-2,19	0	0	0	0	0	0	0	0	0	0	0	0	0	1
2	157,5	1	19,7127739984883	2	35	3	3	3	2	2	0	0	2	2	1	1	,24	-,2025	-,645	-1,0875	-1,53	-,901666666666667	-1,52	-2,14	-1,92	-1,85	-2,04	-2,49	-2,5	-3,25	-2,47	-3,22	-3,38	-2,31	-2,56	0	0	0	0	0	0	0	1	0	0	1	1	1	1
2	154,5	1	20,1506058797038	2	31	3	1	1	2	2	0	0	3	6	2	2	,03	-,105	-,24	-,7	-,03	-,0866666666666667	-,17	-,47	-,65	,03	-,46	,17	-,25	-,36	-1,19	-1,555	-1,92	-2,33	-2,25	0	0	0	0	0	0	0	0	0	0	0	0	0	0
1	152,2	1	20,0735252218448	2	29	2	3	1	2	1	1	0	1	1	1	1	-2,31	-1,9647	-1,62171	-1,28	-1,36	-1,75166666666667	-1,35	-1,41	-1,79	-,77	-,96	-1,27	-,97	-2,32	-2,06	-2,9	-3,07	-1,69	-1,22	1	0	0	0	0	0	0	0	0	0	0	0	0	1
2	158,4	1	21,2829048056321	2	28	2	2	0	2	1	1	0	3	6	2	2	-2,92	-2,99367	-3,07026	-3,15	-2,885	-2,74916666666667	-1,96	-1,49	-2,1	-2,325	-2,55	-2,22	-2,51	-2,1	-2,64	-2,52	-2,48	-2,14	-1,49	1	1	1	1	1	1	0	0	1	1	1	1	1	1
1	158	1	16,0230732254446	1	31	3	1	3	3	2	1	0	2	2	1	2	-,15	-,01998	,10989	,24	,225	-,508333333333333	,445	,68	-,22	-,49	-1,05	-1,23	-1,01	-,93	-,7	-,73	-1,37	-1,19	-1,29	0	0	0	0	0	0	0	0	0	0	0	0	0	0
1	155,2	1	22,0450499521734	2	23	2	2	0	1	1	1	0	1	4	2	2	-,41	-,38295	-,35631	-,33	-,67	-,693333333333333	-,5	-1,39	-1,15	-,95	-1,51	-,48	-1,09	-2,32	-2,07	-1,72	-2,66	-1,78	-1,57	0	0	0	0	0	0	0	0	0	0	0	0	0	1
2	158	1	22,0317256849864	2	23	2	1	1	1	2	0	0	1	4	2	2	,08	,045	,01	,11	-,28	-,861666666666667	-1,12	-1,07	-1,52	-,72	-1,27	-1,33	-2,18	-1,97	-2,09	-2,295	-2,5	-1,12	-,37	0	0	0	0	0	0	0	0	0	0	0	0	1	0
2	155	1	18,8969823100936	2	32	3	2	2	2	1	1	0	2	2	1	2	-2,23	-1,86	-1,8	-1,63	-1	-2,255	-2,38	-1,19	-2,23	-1,84	-2,15	-2,52	-2,29	-2,24	-2,84	-3,295	-3,75	-3,19	-3,11	1	0	0	0	0	1	1	0	1	0	1	1	1	1
1	157	1	20,9744817233965	2	32	3	3	3	2	2	0	0	1	1	1	2	,38	,17	-,04	-,15	,01	-,136666666666667	-,69	-,33	,23	-1,02	-,41	-,635	-,86	-1,34	-1,7	-,79	-1,45	,23	,16	0	0	0	0	0	0	0	0	0	0	0	0	0	0
1	153	1	21,1029945747362	2	22	2	3	1	2	2	1	0	3	6	2	2	-1,31	-1,638	-1,966	-2,294	-1,99666666666667	-2,16833333333333	-2,96	-2,42	-2,92	-2,8	-2,6	-3,55	-3,37	-3,75	-3,22	-3,76	-4,6	-2,94	-2,55	0	0	0	1	0	1	1	1	1	1	1	1	1	1
2	155	1	17,3569198751301	1	26	2	3	3	1	2	1	0	1	4	2	2	-1,15	-,78	-,72	-,49	-,62	-1,0375	-,41	-,45	,3	-,27	-,44	-,63	-,88	-1,2	-,89	-1,9	-2,22	-1,86	-1,92	0	0	0	0	0	0	0	0	0	0	0	0	0	0
1	154	1	18,6793725754765	2	29	2	2	3	3	1	1	1	3	6	2	2	-1,84	-1,88	-1,92	-,23	-,33	-1,16083333333333	-,39	,25	-,45	-1,01	,32	-,68	-,21	-1,12	-1,14	-,86	-,7	-,58	-,34	0	0	0	0	0	0	0	0	0	0	0	0	0	0
1	164	1	19,2221891731112	2	29	2	3	2	2	2	0	0	2	2	1	2	-1,44	-1,34	-1,52	-1,22	-1,12	-1,54833333333333	-,31	-,45	-1,02	-1,11	-1,17	-1,74	-1,7	-,93	-1,21	-1,07	-1,16	-,13	,59	0	0	0	0	0	0	0	0	0	0	0	0	0	0
2	161	1	18,0934377531731	1	24	2	1	1	1	2	1	0	3	6	2	2	-,62	-1,05	-1,51	-1,04	-,71	-,736666666666667	-1,08	-,58	-,18	-,07	-1,02	-1,68	-,9	-1,6	-1,71	-2,07	-1,54	-2,07	-2,22	0	0	0	0	0	0	0	0	0	0	0	0	0	0
1	154	1	19,6913476134255	2	22	2	2	0	3		1	0	2	2	1	2	-2,34	-4,2	-2,62833333333333	-3,49056	-3,16	-3,06083333333333	-3,48	-4	-4,04	-3,36	-3,78	-3,925	-4,07	-3,65	-3,47	-3,64	-3,93	-2,06	-1,95	1	1	1	1	1	1	1	1	1	1	1	1	1	1
2	156	1	16,3954635108481	1	32	3	2	3	2	2	1	0	2	2	1	3	-1,1	-,11	-,73	-1,59	-,62	-1,47916666666667	-1,34	-1,32	-1,08	-,79	-1,79	-1,76	-2,01	-2,18	-3,47	-2,35	-2,32	-1,5	-1,48	0	0	0	0	0	0	0	0	0	0	0	0	1	1
1	153,8	1	18,939361912605	2	22	2	1	0	1	2	1	0	2	2	1	2	-1	-1,0225	-1,045	-1,0675	-1,09	-1,28333333333333	-,66	-1	-1,2175	-1,435	-1,56666666666667	-1,87	-1,68	-1,83	-2,39	-1,33	-2,26	-1,19	-1,47	0	0	0	0	0	0	0	0	0	0	0	0	0	0
1	153	1	19,9495920372506	2	27	2	2	2	3	1	1	0	1	4	2	2	-3,11	-2,57	-1,73	-2,07	-2,18	-2,63083333333333	-1,77	-1,78	-2,015	-2,25	-2,265	-2,28	-1,96	-2,35	-2,44	-2,6	-2,42	-2,21	-2,27	1	1	0	1	1	1	0	0	1	1	1	1	0	1
2	152,5	1	21,6285944638538	2	36	3	3	3	1	1	1	0	1	1	1	2	-2,76	-,07	-,73	-,57	-1,31	-2,31	-1,12	-1,48	-,86	-1,63	-1,87	-1,75	-1,68	-2,22	-2,76	-2,6	-2,84	-1,94	-1,2	1	0	0	0	0	1	0	0	0	0	0	0	0	1
1	154,5	1	22,3709429101078	2	20	2	1	0	2	2	1	0	3	6	2	3	-2,05	-2,25108	-2,45421	-2,66	-2,42	-2,4125	-2,26	-2,21	-2,9	-2,01	-2,2	-2,75	-2,92	-2,65	-3,17	-2,75	-3,23	-2,15	-1,09	1	1	1	1	1	1	1	1	1	1	1	1	1	1
1	152,7	1	19,9422831727015	2	31	3	1	3	3	2	1	0	1	4	2	3	-,25	-1,32	-,7	-,73	-1,27	-,575	-1,68	-1,66	-1,81	-1,19	-1,56	-1,44	-1,03	-1,54	-2,015	-2,49	-2,57	-2,4	-2,32	0	0	0	0	0	0	0	0	0	0	0	0	0	0
1	152,5	1	18,9626444504166	2	20	2	1	0	3	2	1	0	1	1	1	3	,06	1,13	,59	1,06	1,045	,664166666666667	1,13	1,16217	1,02666666666667	1,23	1,05	,87	1,51	,57	,76	-,04	-,34	,2	-,68	0	0	0	0	0	0	0	0	0	0	0	0	0	0
2	159	1	19,1843677069736	2	24	2	3	1	2	2	1	0	1	4	2	3	-1,48	-1,8	-,09	-1,01	-,34	-1,23833333333333	-,53	-,51	-,67	-1,51	-,98	-,92	-,9	-2,02	-2,01	-2	-1,94	-1,65	-1,28	0	0	0	0	0	0	0	0	0	0	0	0	0	1
1	156	1	16,3543721236029	1	25	2	2	2	3	2	1	0	2	5	2	3	,59	,34	,09	-,75	-,05	,0233333333333333	,055	-,21	,21	-,6	-,31	-,38	-,77	-1,39	-1,13	-2,21	-2,3	-1,38	-1,08	0	0	0	0	0	0	0	0	0	0	0	0	0	0
1	157,3	1	19,5608587216979	2	28	2	2	2	3	2	0	0	2	2	1	3	-1	-1,09	-,9	-,84	-1,16	-1,12916666666667	-1,7	-1,14	-1,54	-1,68	-1,38	-1,39	-1,31	-2	-2,24	-2	-1,78	-1,67	-1,34	0	0	0	0	0	0	0	0	0	0	0	0	0	0
1	152,5	1	20,5536146197259	2	27	2	3	3	1	2	1	0	1	1	1	3	1,41	,1	,81	,72	,54	,705833333333333	,79	,52	-,08	,18	,21	,32	-,28	-,29	-,55	-1,67	-,96	-,33	-,23	0	0	0	0	0	0	0	0	0	0	0	0	0	0
2	153	1	18,240847537272	1	21	2	3	0	3	2	0	0	3	3	1	3	-1,22	-1,69	-2,16	-1,42	-,98	-1,29916666666667	-1,98	-2,24	-1,76	-1,23	-2,05	-1,26	-1,41	-1,71	-2,01	-2,23	-1,94	-,98	-,82	0	0	1	0	0	0	0	1	0	0	1	0	0	0
1	156,4	1	20,3998534808119	2	22	2	3	1	2	2	1	0	3	3	1	3	-,62	-1,6	-,75	-,75	-,85	-,736666666666667	-,39	-1,1	-,25	-1,49	-1,3	-1,39	-,9	-2,18	-1,29	-1,67	-1,7	-,95	-,16	0	0	0	0	0	0	0	0	0	0	0	0	0	1
2	153	1	19,2233756247597	2	25	2	3	2	1	2	0	0	2	2	1	3	-,62	-1,74	-,93	-,77	-1,13	-,865833333333333	-1,52	-1,73	-1,77	-1,15	-2,22	-1,41	-1,21	-1,98	-2,81	-2,61	-2,47	-2,44	-2,29	0	0	0	0	0	0	0	0	0	0	1	0	0	0
2	154	1	16,781919379322	1	21	2	1	1	1	2	0	0	3	3	1	3	-,08	,45	,4	,35	,48	-,000833333333333332	,37	,27	,51	,07	,32	,29	,11	-,26	-,35	,76	-,31	,69	,75	0	0	0	0	0	0	0	0	0	0	0	0	0	0
1	155,5	1	19,4373507304515	2	30	3	3	2	2	2	1	0	2	5	2	3	,28	-1,11	-,755	-,4	-,57	-,0866666666666666	-,9	-,7	-1,11	-1,2	-1,36	-1,41	-,6	-1,33	-1,45	-1,93	-1,43	-1,01	-,72	0	0	0	0	0	0	0	0	0	0	0	0	0	0
2	155	1	17,315296566077	1	26	2	2	2	3	2	0	0	1	1	1	3	,08	-,26	-,19	-,29	-,74	-1,0075	-,71	-1,48	-2,28	-2,73	-2,22	-1,88	-2,53	-3,32	-2,96	-3,24	-3	-2,6	-2,35	0	0	0	0	0	0	0	0	1	1	1	0	1	1
2	154,5	1	23,4601648495512	2	35	3	3	3	2	2	0	0	3	3	1	3	,99	-,72	-,58	-,22	-1,07	-,189166666666667	-,92	-1,35	-1,65	-1,34	-1,78	-1,27	-1,84	-2,39	-2,43	-2,69	-2,11	-2,38	-2,96	0	0	0	0	0	0	0	0	0	0	0	0	0	1
2	155	1	19,687825182102	2	25	2	1	0	1	1	1	0	2	2	1	3	-,96	-,9	-,89	-,88	-,98	-,955833333333333	-1,68	-1,27	-1,02	-,95	-,83	-1,23	-,95	-1,16	-2,2	-1,56	-1,36	-,79	-1,39	0	0	0	0	0	0	0	0	0	0	0	0	0	0
1	160,5	1	22,6317679370348	2	29	2	2	2	2	2	0	0	2	5	2	3	-,73	-1,88	-1,31	-1,09	-1,15	-1,17166666666667	-,86	-1,3	-1,07	-1,46	-1,62	-1,62	-1,79	-1,91	-2,03	-2,64	-2,74	-1,53	-1	0	0	0	0	0	0	0	0	0	0	0	0	0	0
2	153,3	1	21,0204805009512	2	36	3	1	3	1	1	0	1	1	4	2	3	-1,69	-2,27	-2,26	-2,34	-1,49	-1,7525	-2,38	-2,4	-1,55	-1,585	-1,62	-1,61	-1,84	-1,02	-1,34	-1,96	-1,75	-,41	0	0	1	1	1	0	0	1	1	0	0	0	0	0	0
2	152	1	21,8576869806094	2	21	2	1	1	1	2	0	0	2	5	2	3	-,08	-,106	-,132	-,1425	-,163333333333333	-,184166666666667	-,205	-,225833333333333	-,246666666666667	-,2675	-,34	-,48	-,33	-1,13	-1,035	-,94	-,58	-,25	-,01	0	0	0	0	0	0	0	0	0	0	0	0	0	0
1	152	1	15,3653047091413	1	28	2	2	3	3	2	0	0	3	3	1	3	,33	,104	-,122	-,348	-,376666666666667	-,553333333333333	-,8975	-,906666666666667	-1,08333333333333	-1,19	-1,73	-1,03	-1,79	-1,99	-2,88	-2,41	-2,4	-1,42	-1,47	0	0	0	0	0	0	0	0	0	0	0	0	0	0
2	152	1	17,3130193905817	1	17	1	1	0	2	2	1	0	2	2	1	1	-,62	-,641666666666667	-,663333333333333	-,735	-,773333333333333	-,811666666666667	-,75	-1,34	-1,25	-1,16	-,98	-1,49	-1,08	-1,55	-1,44	-1,91	-1,89	-2,15	-2,62	0	0	0	0	0	0	0	0	0	0	0	0	0	0
1	152	1	18,3950831024931	1	22	2	3	0	2	2	0	0	1	1	1	1	,11	,126666666666667	,143333333333333	,208181818181818	,240909090909091	,273636363636364	,21	,45	-,07	,11	,29	,47	,2825	-,28	,58	,2	,4	-,02	-,6	0	0	0	0	0	0	0	0	0	0	0	0	0	0
2	152	1	19,6935595567867	2	26	2	2	3	3	2	1	0	1	1	1	1	-1,15	-1,08891	-1,02897	-,97	-,4	-,958333333333333	-,21	-,2664	-,843333333333333	-,38	-,07	-,16	-,69	-,39	-,75	-,92	-1,34	-1,36	-1,14	0	0	0	0	0	0	0	0	0	0	0	0	0	0
1	152	1	19,6935595567867	2	36	3	2	3	2	2	1	0	3	3	1	1	-1,31	-1,92	-1,41666666666667	-1,52	-1,52333333333333	-1,57666666666667	-1,63	-1,76157	-1,73666666666667	-2,03	-1,98	-1,965	-1,95	-2,65	-2,66	-2,34	-1,73	-1,94	-,91	0	0	0	0	0	0	0	0	0	1	0	0	0	1
2	152	1	24,8874653739612	2	31	3	1	3	1	2	0	0	1	4	2	1	-,46	-,54612	-,6327	-,72	-,55944	-,339166666666667	-,24	,01	,51	-,09	-,355	-,62	-,17	-,15	-,52	-,55	-,68	-,98	,24	0	0	0	0	0	0	0	0	0	0	0	0	0	0
1	152	1	17,8324099722992	1	27	2	3	3	3	2	0	0	2	5	2	1	-,25	-,79254	-1,33533	-1,88	-1,74	-1,32916666666667	-1,61	-2,15	-2,87	-2,04	-2,38	-2,83	-2,84	-3,19	-3,12	-2,91	-2,79	-2,61	-2,83	0	0	0	0	0	0	0	1	1	1	1	1	1	1
1	152	1	19,8666897506925	2	28	2	3	3	3	1	1	0	3	3	1	2	-1,52	-2,92	-1,87666666666667	-2,28228	-1,98	-2,41166666666667	-2,35	-2,96	-2,83	-2,7	-3,25	-3,455	-3,66	-3,58	-3,235	-2,89	-4,1	-,78	-2,75	0	1	0	1	0	1	1	1	1	1	1	1	1	1
1	152	1	22,2472299168975	2	21	2	1	0	1	2	0	0	3	3	1	2	-,47	-,98	-,91	-,86913	-,503333333333333	-,511666666666667	-,72	-,65	-,505	-,36	-,46	-,81	-,57	-,76	-,95	-1,66	-1,15	-,79	-1,01	0	0	0	0	0	0	0	0	0	0	0	0	0	0
1	152	1	21,814404432133	2	31	3	1	1	3	1	1	0	1	4	2	2	-,97	-1,73	-1,89	-2,05	-1,74	-1,16166666666667	-1,89	-2,01	-1,88	-1,79	-1,88	-2,05	-1,43	-2,22	-1,71	-1,65	-1,78	-,69	-,99	0	0	0	1	0	0	0	1	0	0	0	1	0	1
2	152	1	22,680055401662	2	27	2	3	2	3	2	0	0	1	4	2	2	-,99	-,85	-,38	-,83	-,45	-1,1775	-1,14	-,73	-1,27	-1,18	-1,56	-1,26	-1,44	-1,79	-1,97	-2,27	-1,98	-1,71	-2,83	0	0	0	0	0	0	0	0	0	0	0	0	0	0
2	152	1	19,0010387811634	2	24	2	3	1	3	1	1	0	2	5	2	3	-,99	-1,06	-1,03	-1,72	-1,91	-1,365	-1,94	-1,79	-1,78	-1,46	-1,46	-1,85	-1,89	-2,065	-2,24	-2,69	-2,82	-1,71	-1,72	0	0	0	0	0	0	0	0	0	0	0	0	0	1
1	152	1	18,3518005540166	1	32	3	2	3	2	2	1	0	2	5	2	1	,06	,102222222222222	,144444444444444	,12	,14	,16	,18	,2	,22	,44	,76	,68	,3	-,54	-,77	-1,85	-1,18	-1,4	-1,46	0	0	0	0	0	0	0	0	0	0	0	0	0	0
1	152	1	17,2264542936288	1	21	2	3	1	2	2	1	0	3	6	2	1	-,73	-,686	-,642	-,598	-,658	-,64	-,518	-,604	-,586	-,542	-,55	-,692857142857143	-,8		-1,55	-1,02	-1,68	-1,13	-1,26	0	0	0	0	0	0	0	0	0	0	0	0	0
1	152	1	28,393351800554	2	30	3	3	2	3	2	0	0	2	5	2	1	-,73	-,74	-,75	-,76	-,98	-1,0425	-,5661	-1,1675	-,14	-,82	-1,36	-1,42	-1,48	-1,53	-1,44	-1,7	-1,78	-,91	-,47	0	0	0	0	0	0	0	0	0	0	0	0	0	0
1	152	1	18,7846260387812	2	15	1	1	0	1	1	1	0	3	6	2	1	-,47	-,66375	-,8575	-,815	-,93	-1,045	-1,16	-1,275	-2,02	-1,17	-1,74	-1,42	-1,85	-1,58	-1,42524	-1,27206	-1,12	-1,02	-,92	0	0	0	0	0	0	0	0	1	0	0	0	0	0
1	152	1	20,1263850415512	2	35	3	3	3	3	1	1	0	2	2	1	2	-,44	-1,68	-1,11	-1,15	-1,19	-1,4525	-1,65	-1,83	-1,96	-2,22	-2,475	-2,73	-2,87	-2,89	-3,33	-3,64	-3,42	-3,01	-2,51	0	0	0	0	0	0	0	0	0	1	1	1	1	1
1	152	1	20,1696675900277	2	20	2	1	0	1	2	0	0	3	6	2	3	-,47	-1,44	-1,32	-1,75	-2,9	-1,7825	-2,77	-2,895	-3,02	-3,28	-3,36	-3,65	-3,62	-3,65	-3,47	-3,33	-3,71	-3,41	-2,69	0	0	0	0	1	0	1	1	1	1	1	1	1	1
2	152	1	20,5159279778393	2	17	1	1	0	2	2	1	0	2	5	2	3	-,78	-,898571428571428	-1,01714285714286	-1,245	-1,4	-1,555	-1,71	-1,61	-1,6983	-1,78821	-1,88	-2,28	-2,64	-2,12	-2,06	-2,07	-2,63	-2,74	-2,54	0	0	0	0	0	0	0	0	0	0	0	1	1	1
2	152	1	22,3770775623269	2	28	2	1	1	2	2	1	0	2	2	1	1	,46	,265	,07	,075	-,0533333333333333	-,181666666666667	-,31	-,438333333333333	-1,1	-1,4	-,4	-,67	-1,08	-1,19	-1,075	-,96	-1,27	-1,36	-1,83	0	0	0	0	0	0	0	0	0	0	0	0	0	0
2	152	1	20,7756232686981	2	20	2	1	0	1	1	1	0	3	6	2	1	-3,3	-3,0725	-2,845	-2,6175	-2,39	-2,7625	-2,45	-2,05	-2,25	-2,48	-1,79	-2,62	-2,01	-2,42	-2,22	-2,43	-2,5	-1,96	-2,29	1	1	1	1	1	1	1	1	1	1	0	1	1	1
2	152	1	17,529432132964	1	19	1	2	0	3	1	0	1	1	1	1	2	-1,64	-3,46	-1,66166666666667	-2,26068	-1,68	-1,69416666666667	-1,59	-,83	-,97	-1,08	-1,19	-,87	-1,77	-1,86	-1,78	-1,93	-1,94	-1,65	-1,79	0	1	0	1	0	0	0	0	0	0	0	0	0	0
2	152	1	19,3040166204986	2	19	1	2	0	3	1	1	0	1	4	2	3	-2,23	-1,74	-1,27	-1,39	-1,44	-1,905	-1,63	-1,29	-1,52	-1,17	-1,235	-1,3	-1,45	-1,17	-1,71	-1,45	-1,93	-1,74	-1,21	1	0	0	0	0	0	0	0	0	0	0	0	0	0
1	152	1	20,6457756232687	2	25	2	1	1	2	2	0	0	3	3	1	3	,19	,2325	,275	-,24	-,383333333333333	-,526666666666667	-,67	-,813333333333333	,53	,17	-,26	-,895	-1,53	-,7	-1,02	-1,34	-1,02	-,56	-,49	0	0	0	0	0	0	0	0	0	0	0	0	0	0
2	152	1	16,9234764542936	1	34	3	1	1	3	1	1	0	3	3	1	3	-2,58	-2,3375	-2,095	-2,2675	-2,16333333333333	-2,05916666666667	-1,955	-1,85083333333333	-,64	-1,28	-1,175	-1,07	-1,33	-1,57	-1,82	-1,43	-1,53	-1,31	-1,18	1	1	1	1	1	1	0	0	0	0	0	0	0	0
2	152	1	16,8801939058172	1	25	2	3	2	3	2	1	0	3	3	1	3	,59	,435714285714286	,281428571428571	,2675	,16	,0525	-,055	-,49	-,88	-1,27	-,75	-1,67	-,7	-,79	-1,34	-2,38	-2,36	-1,84	-1,66	0	0	0	0	0	0	0	0	0	0	0	0	0	0
2	152	1	20,1696675900277	2	34	3	3	3	3	2	1	0	3	6	2	3	,78	,744285714285714	,708571428571429	,57	,5	,43	,36	,53	,48	,12	-,42	-,8	-,06	-,47	-,83	-,47	-,66	-1,32	-,7	0	0	0	0	0	0	0	0	0	0	0	0	0	0
1	152	1	18,5249307479224	2	21	2	3	0	3	1	1	0	1	1	1	1	-1,52	-1,24	-,96	-,68	-,4	-1,40333333333333	-1,385	-,98	-1,15	-,88	-1,19	-1,57	-1,24	-1,18	-1,04	-1,18	-1,51	-,55	-,21	0	0	0	0	0	0	0	0	0	0	0	0	0	0
1	152	1	19,433864265928	2	19	1	1	0	1	2	0	0	2	5	2	1	,99	,7625	,535	,3075	,08	,856666666666667	-,77256	,803333333333333	-,84	,6	,27	,43	,67	,405	,14	-,28	-,74	-,16	-,46	0	0	0	0	0	0	0	0	0	0	0	0	0	0
2	152	1	18,9144736842105	2	17	1	1	0	2	1	1	0	3	3	1	1	-,8	-1,03896	-1,27872	-1,52	-1,615	-1,35	-1,56	-1,64	-1,43	-1,42	-1,49	-1,74	-2,12	-2,54	-2,575	-2,61	-3,21	-2,75	-2,86	0	0	0	0	0	0	0	0	0	0	0	0	1	1
2	152	1	18,1786703601108	1	38	3	2	3	2	2	0	0	2	5	2	1	-,21	-,15651	-,10323	-,05	,05	-,1975	-,9	,01	-,44	-,24	-,42	-,58	-,18	-1,03	-,82	-1,66	-1,37	-1,16	-1,18	0	0	0	0	0	0	0	0	0	0	0	0	0	0
1	152	1	18,4383656509695	1	26	2	3	2	3	2	0	0	1	1	1	2	,85	,77	,24	-,07	,43	,2125	,34	,36	,55	,6	,025	-,55	-,68	-1,45	-2,22	-1,22	-1,97	-1,24	-1,67	0	0	0	0	0	0	0	0	0	0	0	0	0	0
2	152	1	20,3427977839335	2	24	2	3	1	2	1	1	0	2	5	2	2	-1,69	-1,4	-,92	-2,2	-1,74	-1,21916666666667	-,92	-1,1	-,63	-,96	,08	-,24	-,56	-1,15	-2,22	-1,77	-1,13	-,88	-,58	0	0	0	1	0	0	0	0	0	0	0	0	0	0
2	152	1	17,3995844875346	1	33	3	2	3	1	1	1	0	3	6	2	3	-1,69	-1,31	-1,12	-1,47	-,94	-1,91083333333333	-1,47	-2,04	-1,69	-1,66	-1,85	-2,4	-2,22	-1,57	-1,71	-2,55	-1,64	-1,98	-1,48	0	0	0	0	0	0	0	1	0	0	0	1	1	0
1	152	1	18,3518005540166	1	27	2	3	2	3	2	1	0	3	6	2	3	-1	,61	-1,39	-1,42	-1,16	-1,5625	-1,16	-1,36	-1,03	-2,03	-2,02	-2,35	-2,35	-2,25	-2,05	-2,73	-2,32	-1,58	-1,07	0	0	0	0	0	0	0	0	0	1	1	1	1	1
1	152	1	18,9144736842105	2	26	2	1	1	3	2	1	0	3	3	1	3	-1,84	-2,05	-1	-,75	-1,56	-1,8275	-1,49	-1,09	-1,4	-1,46	-1,72	-1,95	-1,81	-1,5	-,69	-1,91	-2,37	-1,9	-2,29	0	1	0	0	0	0	0	0	0	0	0	0	0	0
1	149,5	2	18,1206026778224	1	33	3	3	3	3	1	1	0	3	3	1	3	-1,31	-1,62125	-1,9325	-1,945	-2,15666666666667	-2,36833333333333	-2,58	-2,79166666666667	-3,8	-3,88	-3,96	-3,96	-3,85	-3,6	-4,06	-4,03	-4,98	-2,71	-2,52	0	0	0	0	1	1	1	1	1	1	1	1	1	1
1	149,5	2	25,7267815796244	2	24	2	2	0	3	1	1	0	1	4	2	3	-1,22	-1,36181818181818	-1,50363636363636	-1,6375	-1,77666666666667	-1,91583333333333	-2,055	-2,19416666666667	-2,33333333333333	-2,4725	-2,61166666666667	-2,78	-2,89	-3,31	-3,73	-3,75	-3,76	-2,89	-2,4	0	0	0	0	0	0	1	1	1	1	1	1	1	1
1	148	2	23,5116873630387	2	33	3	3	2	2	2	1	0	1	1	1	3	-,78	-,92	-1,06	-1,2675	-1,43	-1,5925	-1,755	-1,9175	-2,08	-2,2425	-2,18	-1,79	-2,73	-2,53	-2,345	-2,16	-1,94	-1,7	-1,49	0	0	0	0	0	0	0	0	1	1	1	0	1	1
1	151,5	2	19,8237645546733	2	31	3	3	2	3	2	0	0	1	4	2	3	-,2	-,395	-,59	-,74	-,92	-1,1	-1,28	-1,46	-1,64	-1,82	-2,15	-2,255	-2,36	-2,15	-2,395	-2,64	-3,26	-2,21	-2,03	0	0	0	0	0	0	0	0	0	0	1	1	1	1
1	148	2	27,163988312637	2	21	2	3	1	3	2	1	0	3	6	2	3	-1	-1,06	-1,12	-1,18	-1,25	-1,3125	-1,2925	-1,4375	-1,5	-1,27	-1,24	-1,51	-1,75	-2,35	-2,84	-2,02	-2,44	-1,59	-1,56	0	0	0	0	0	0	0	0	0	0	0	0	0	1
1	151	2	18,4202447261085	1	32	3	3	3	3	2	1	0	2	2	1	3	,06	-,085	-,23	-,465	-,64	-,815	-,99	-1,165	-1,34	-1,515	-1,39	-1,42	-2,04	-1,73	-2,42	-2,01	-2,05	-1,13	-,91	0	0	0	0	0	0	0	0	0	0	0	0	1	0
2	148,5	2	19,7258783117369	2	22	2	1	0	2	1	0	1	1	4	2	1	-5,32	-5,14125	-4,9625	-4,8575	-4,70333333333333	-4,54916666666667	-4,395	-4,24083333333333	-3,89	-3,61666666666667	-3,77833333333333	-3,07	-3,47	-3,24	-4,05	-3,18	-3,73	-2,71	-1,83	1	1	1	1	1	1	1	1	1	1	1	1	1	1
2	148	2	17,3484295105917	1	25	2	1	1	1	2	0	0	2	2	1	1	-,08	,038	,156	,274	-,13	-,1425	,235	-,04	-,06	-,3	,34	-,53	-,23	-,17	,08	-,33	-,08	,3	,47	0	0	0	0	0	0	0	0	0	0	0	0	0	0
1	149	2	20,2693572361605	2	28	2	3	2	3	1	1	0	2	5	2	3	-2,32	-2,445	-2,57	-2,6175	-2,71666666666667	-2,81583333333333	-2,915	-3,01416666666667	-3,11333333333333	-3,2125	-3,57	-3,15	-3,51	-3,3	-3,87	-3,64	-2,81	-2,95	-3,12	1	1	1	1	1	1	1	1	1	1	1	1	1	1
2	151,5	2	17,4274853227897	1	20	2	1	1	2	2	0	0	2	5	2	1	-1,53	-1,394	-1,258	-1,122	-1,86333333333333	-1,94666666666667	-1,0525	-2,11333333333333	-2,19666666666667	-1,66	-1,71	-2,06	-2,53	-2,42	-3,23	-2,84	-3,03	-2,42	-2,15	0	0	0	0	0	0	0	1	1	0	0	1	1	1
1	151,5	2	18,2988595889292	1	29	2	3	2	3	2	1	0	1	4	2	1	-1,31	-1,2625	-1,215	-1,4725	-1,52666666666667	-1,58083333333333	-1,635	-1,68916666666667	-,93	-1,7	-2,005	-2,31	-1,96	-2,69	-2,4	-2,01	-2,12	-2,12	-1,74	0	0	0	0	0	0	0	0	0	0		1	0	1
1	150	2	20	2	20	2	3	1	3	2	0	0	1	4	2	3	-,78	-,864285714285714	-,948571428571429	-,9025	-,943333333333333	-,984166666666667	-1,025	-1,37	-,88	-1	-1,12	-1,01	-1,27	-1,21	-2,15	-1,53	-1,18	-2,93	-,22	0	0	0	0	0	0	0	0	0	0	0	0	0	0
1	151,5	2	20,259451687743	2	28	2	1	2	1	2	0	0	3	6	2	1	1,33	1,01	,69	,37	,05	,813333333333333	,71	,606666666666667	,503333333333333	-,28	-,08	-,41	,09	-,62	-,09	-,76	-,42	-,16	-,14	0	0	0	0	0	0	0	0	0	0	0	0	0	0
2	151,5	2	25,2698537180451	2	33	3	1	3	1	2	0	0	3	3	1	1	-1,69	-1,542	-1,394	-1,246	-1,59	-1,565	-,59	-,88	-1,27	-,95	-1,13	-1,09	-1,39	-1,4	-1,88	-1,72	-2,26	-1,61	-1,36	0	0	0	0	0	0	0	0	0	0	0	0	0	0
2	149	2	18,4676365929463	1	24	2	2	1	3	2	0	0	3	6	2	1	-,88	-,9575	-1,035	-1,1125	-1,19	-1,44666666666667	-1,95804	-1,67333333333333	-1,4	-2,25	-1,74	-2,02	-2,24	-2,05	-2,02	-1,99	-1,97	-2,11	-2,43	0	0	0	0	0	0	0	0	0	1	0	1	1	1
2	147,5	2	18,8451594369434	2	28	2	3	1	3	2	1	0	3	3	1	1	-,97	-,974	-,978	-,982	-1,13666666666667	-1,17833333333333	-1,35	-1,71	-2	-1,61	-1,71	-1,5	-1,47	-2,26	-1,9	-1,8	-1,26	-,72	-,83	0	0	0	0	0	0	0	0	0	0	0	0	0	1
2	151,5	2	16,1204239235805	1	18	1	1	0	2	2	0	0	2	5	2	1	,65	,494	,338	,182	,143333333333333	,0166666666666667	-,4225	-,236666666666667	-,363333333333333	-1,3	-1,215	-1,13	-,87	-,88578	-,90243	-,92	-1,27	-1,79	-2,08	0	0	0	0	0	0	0	0	0	0	0	0	0	0
1	151,5	2	19,8237645546733	2	22	2	3	1	2	2	0	0	2	2	1	1	,8	,84249	,88578	,93	,63	,533333333333333	,84	,3	,23	,095	-,04	,36	,16	-1,33	-,555	,22	-,8	-,24	-,4	0	0	0	0	0	0	0	0	0	0	0	0	0	0
2	150	2	19,3333333333333	2	32	3	3	3	3	2	0	0	1	4	2	1	-,88	-1,1975	-1,515	-1,8325	-2,15	-1,305	-1,425	-1,59	-1,27	-1,65	-1,7	-1,57	-1,9	-2,23	-2,47	-2,12	-2,45	-1,74	-1,51	0	0	0	0	1	0	0	0	0	0	0	0	0	1
1	151,5	2	20,259451687743	2	22	2	1	1	2	2	1	0	2	2	1	1	-,73	-,98901	-1,24875	-1,51	-1,22	-1,1175	-,935	-1,56	-1,31	-1,03	-1,63	-1,82	-1,66	-2,48	-1,45	-1,42	-1,8	-1,29	-,76	0	0	0	0	0	0	0	0	0	0	0	0	0	1
2	151,5	2	17,8631724558594	1	28	2	2	3	3	1	1	0	1	1	1	1	-,98	-1,152	-1,324	-1,496	-1,57666666666667	-1,72583333333333	-1,41	-2,4	-2,47	-2,29	-2,59	-2,98	-2,77	-2,84	-2,53	-2,65	-2,97	-2,69	-2,68	0	0	0	0	0	0	0	1	1	1	1	1	1	1
2	149,5	2	20,8051364078702	2	29	2	3	1	3	1	1	0	1	4	2	1	,55	,2275	-,095	-,4175	-,74	-,454166666666667	-,82	-1,34	-1,12	-1,18	-,98	-1,45	-1,86	-2,31	-2,76	-2,22	-2,43	-1,71	-1,5	0	0	0	0	0	0	0	0	0	0	0	0	0	1
2	150	2	26	2	20	2	3	0	2	1	1	0	1	4	2	1	-1,69	-1,77156	-1,85481	-1,94	-1,84	-1,7525	-1,96	-1,79	-1,08	-1,42	-1,76	-1,79	-1,84	-2,29	-1,78	-1,68	-1,82	-1,51	-1,49	0	0	0	0	0	0	0	0	0	0	0	0	0	1
2	147,5	2	23,2117207698937	2	26	2	1	0	1	1	1	1	1	1	1	1	-1,28	-,8425	-,405	,0325	,47	-,816363636363636	-,54945	-,630909090909091	-,67	-,44	-,32	-,26	-,4525	-1,03	-,55	-,74	-,14	-,72	-,69	0	0	0	0	0	0	0	0	0	0	0	0	0	0
1	148	2	20,3159240321402	2	16	1	2	0	3	1	0	1	3	6	2	1	-2,36	-2,1675	-1,975	-1,7825	-1,59	-1,785	-1,4875	-1,555	-1,44	-,7	-,55	-,62	-,98	-1,895	-2,81	-2,02	-2,15	-,78	-1,06	1	1	0	0	0	0	0	0	0	0	0	0	0	0
1	151,5	2	18,9523902885338	2	21	2	3	1	3	2	0	0	3	6	2	1	1,3	1,0925	,885	,6775	,47	,608333333333333	,47	,41	-,12	,38	,65	-,35	-,36	-1,04	-,99	-1,71	-1,04	-1,11	-1,2	0	0	0	0	0	0	0	0	0	0	0	0	0	0
1	148,5	2	19,2724098448004	2	17	1	1	0	1	2	1	0	3	3	1	1	-1,52	-1,27333333333333	-1,02666666666667	-1,15	-1,02666666666667	-,903333333333333	-,04	,48	,37	,54	,12	-,31	-,04	-,57	-,62	,37	-,32	,54	,8	0	0	0	0	0	0	0	0	0	0	0	0	0	0
1	148,5	2	18,8189413778639	2	17	1	2	0	3	2	1	0	2	5	2	1	-1,26	-1,5675	-1,875	-2,1825	-2,49	-2,06833333333333	-2,23	-3,3	-2,66	-2,795	-2,93	-2,795	-3,2	-3,76	-2,95	-2,58	-3,11	-2,24	-2,09	0	0	0	1	1	1	1	1	1	1	1	1	1	1
2	149	2	24,3232286833926	2	32	3	1	2	1	2	0	0	1	4	2	1	,46	,355	,25	,145	,04	,355833333333333	,265	,29	,47	,455	,44	,52	,21	,44	-,16	-,62	-,72	-,13	,1	0	0	0	0	0	0	0	0	0	0	0	0	0	0
2	150	2	17,5555555555556	1	27	2	2	2	3	2	0	0	3	3	1	1	,4	,12987	-,13986	-,41	-,62	-,366666666666667	-,31	-,72	-1,13	-,78	-,93	-1,24	-1,44	-1,96	-2,52	-2,24	-2,56	-1,45	-,97	0	0	0	0	0	0	0	0	0	0	0	0	0	0
2	151,5	2	22,6557309196266	2	18	1	3	0	2	2	0	0	1	4	2	1	-,08	-,14319	-,20646	-,27	-,535	-,688333333333333	-,81	-1,33	-,77	-1,28	-,93	-1,17	-1,54	-2,5	-2,255	-2,01	-1,88	-1,17	-,94	0	0	0	0	0	0	0	0	0	0	0	0	0	1
1	149	2	19,1432818341516	2	27	2	1	3	1	2	0	0	2	5	2	1	,06	-,137142857142857	-,334285714285714	-,2825	-,396666666666667	-,510833333333333	-,625	-1,32	-,79	-,65	-,815	-,98	-1,31	-1,87	-1,6	-1,685	-1,77	-1,2	-,7	0	0	0	0	0	0	0	0	0	0	0	0	0	0
1	150	2	22	2	28	2	1	1	1	2	0	0	3	3	1	1	-,47	-,538	-,606	-,674	-1,05666666666667	-1,20333333333333	-1,14	-1,26	-1,1	-1,45	-1,52	-1,92	-2,23	-1,85	-1,32	-1,77	-2,14	-1,69	-1,65	0	0	0	0	0	0	0	0	0	0	0	0	1	0
2	148	2	28,3053323593864	2	28	2	1	3	1	2	0	0	3	3	1	1	-,35	-,56277	-,77589	-,99	-,51	-,483333333333333	-,38	-,1	-,81	-1,18	-,44	-,41	-,67	-,44	-,75	-1,02	-,96	-1,08	-1	0	0	0	0	0	0	0	0	0	0	0	0	0	0
2	147,5	2	22,98190175237	2	22	2	3	1	3	2	1	0	1	1	1	1	-1,23	-1,36197	-1,49517	-1,63	-1,56	-1,65916666666667	-1,43	-2,03	-2,15	-1,64	-2,05	-2,23	-2,26	-3,03	-2,56	-2,78	-2,75	-2,74	-2,17	0	0	0	0	0	0	0	1	1	0	1	1	1	1
2	147,5	2	24,5906348750359	2	40	3	2	3	2	2	0	0	2	5	2	1	-,35	-,53946	-,72927	-,92	-,77256	-,3625	-,48	-,99	-,99	-,64	-,73	-,12	-,38	-,605	-,83	-1,01	-1,59	-1,14	-1,25	0	0	0	0	0	0	0	0	0	0	0	0	0	0
1	150	2	19,1111111111111	2	24	2	3	0	3	2	1	0	2	5	2	1	,22	-,36297	-,94572	-1,53	-1,70163	-,8925	-2,05	-1,62	-2,51	-2,53	-1,56	-2,005	-2,45	-2,85	-1,99	-1,65	-1,8	-1,12	-,74	0	0	0	0	0	0	1	0	1	1	0		1	1
1	148	2	20,77246165084	2	20	2	3	0	2	2	1	0	3	6	2	1	-1,52	-1,58175	-1,64502	-1,71	-1,28	-1,41166666666667	-,62	-,79	-,86	-,93	-,925	-,92	-1,26	-1,375	-1,49	-1,91	-2,33	-1,87	-,79	0	0	0	0	0	0	0	0	0	0	0	0	0	0
2	149	2	22,2962929597766	2	20	2	1	0	1	2	1	0	2	2	1	1	-,08	-1,37	-1,485	-1,6	-1,07	-,496666666666667	-1,5	-,97	-,44	-1,17	-,59	-,74	-1,08	-1,86	-,32	-1,02	-1,27	-,27	-,06	0	0	0	0	0	0	0	0	0	0	0	0	0	0
2	151,5	2	21,7843566534871	2	22	2	1	0	2	2	1	0	3	3	1	1	-,62	-,23	-,645	-1,06	-,97569	-,395	-,81	-,69	-,57	-,7	-,12	-,29	-,08	-,79	-,71	-,08	-,67	-,78	-,18	0	0	0	0	0	0	0	0	0	0	0	0	0	0
2	151	2	21,709574141485	2	21	2	1	1	2	1	1	0	3	3	1	1	-1,15	-1,15551	-1,16217	-1,17	-1,355	-1,4125	-1,12	-,79	-1,07559	-1,36197	-1,65	-1,55	-1,78	-1,47	-2,08	-1,79	-2,08	-1,72	-1,5	0	0	0	0	0	0	0	0	0	0	0	0	0	0
1	150	2	19,1111111111111	2	28	2	3	2	3	2	1	0	2	2	1	1	-1	-,66	-,83	-1	-,51	-1,105	-,85	-1,37	-1,09	-1,5	-1,21	-1,526	-1,526	-2	-1,91	-2	-2,09	-1,21	-1,27	0	0	0	0	0	0	0	0	0	0	0	0	0	0
1	151,5	2	18,5167031554641	2	18	1	1	0	2	2	1	0	2	5	2	2	-1	-1,6425	-2,285	-2,9275	-3,57	-1,92916666666667	-3,06	-2,8	-3,08	-3,36	-3,49	-3,51	-3,23	-3,49	-3,75	-3,65	-3,87	-3,28	-2,91	0	0	1	1	1	0	1	1	1	1	1	1	1	1
1	149,5	2	19,6865806870169	2	20	2	2	1	1	2	1	0	1	4	2	1	-1,43	-1,4985	-1,56843	-1,64	-1,17549	-1,105	-,25	-1,39	-1,125	-,86	-,68	-,665	-,65	-1,58	-1,46	-1,68	-1,79	-1,42	-,94	0	0	0	0	0	0	0	0	0	0	0	0	0	0
2	148	2	20,3159240321402	2	21	2	2	1	3	2	0	0	2	2	1	1	-1,53	-1,52514	-1,52181	-1,52	-1,81	-1,64666666666667	-1,52	-1,4	-1,52	-1,85	-2,27	-2,69	-1,81	-2,96	-2,76	-2,46	-2,52	-2,29	-2,03	0	0	0	0	0	0	0	0	0	0	1	1	0	1
2	147,5	2	23,6713588049411	2	19	1	1	0	1	2	1	0	1	1	1	2	-1,13	-2,12	-1,37	-1,21	-1,68	-1,305	-1,235	-1,375	-1,41	-,41	-,71	-1,06	-1,55	-1,71	-1,87	-1,44	-1,25	-1,32	-2,26	0	1	0	0	0	0	0	0	0	0	0	0	0	0
2	150,5	2	24,5030408052891	2	33	3	3	3	3	2	0	0	3	3	1	1	,35	-,02997	-,40959	-,79	-,58	-,395833333333333	-,84	-,71	-1,03	-1,35	-1,52	-1,61	-1,44	-1,52	-1,55	-1,28	-1,79	-1,4	-,83	0	0	0	0	0	0	0	0	0	0	0	0	0	0
2	151,5	2	19,6494897014454	2	21	2	1	1	3	2	1	0	3	6	2	1	-,05	-,04995	-,04995	-,05	,15651	-,05	,57	-,08	,16	,11	-,17	,42	-,05	-,91	-,51	-,89	-,85	-,94	-1,28	0	0	0	0	0	0	0	0	0	0	0	0	0	0
1	147,5	2	16,4550416546969	1	37	3	3	3	3	1	0	1	1	4	2	1	-4,96	-5,05142857142857	-5,14285714285714	-4,925	-6,04	-4,90166666666667	-4,89	-5,6	-5,61	-5,62	-5,51	-4,77	-4,82	-5,1	-5,47	-4,68	-4,85	-3,08	-3,19	1	1	1	1	1	1	1	1	1	1	1	1	1	1
2	148,5	2	18,2294323708465	1	32	3	3	3	3	1	1	0	3	6	2	2	-1,53	-1,4825	-1,435	-1,3875	-1,34	-1,76333333333333	-1,79	-1,85	-2,1	-1,67	-2,26	-2,19	-2,09	-2,88	-3,59	-3,22	-3,13	-2,6	-2,78	0	0	0	0	0	0	0	0	1	0	1	1	1	1
1	150	2	18,8	2	19	1	1	0	1	2	1	0	1	4	2	2	-,44	-2,82	-1,97	-2,04	-2,11	-1,05666666666667	-1,96	-1,51	-1,56	-1,58	-1,6	-1,67	-1,92	-1,97	-1,86	-2,11	-1,46	-,98	-1,17	0	1	0	1	1	0	0	0	0	0	0	0	0	0
2	148	2	23,5573411249087	2	29	2	2	1	2	1	1	0	2	5	2	2	-1,15	-1,62504	-2,10123	-2,58	-2,04	-1,35	-1,83	-1,57	-1,54	-1,24	-1,6	-1,29	-1,63	-1,04	-1,52	-,49	-1,39	-,76	-1,32	0	0	1	1	1	0	0	0	0	0	0	0	0	0
1	148	2	18,1245434623813	1	18	1	1	0	3	2	1	0	1	1	1	1	-1,26	-1,44522	-1,6317	-1,82	-1,55	-1,54333333333333	-1,14	-1,56	-2,1	-1,34	-1,355	-1,37	-1,94	-2,63	-2,335	-2,04	-2,14	-1,78	-1,46	0	0	0	0	0	0	0	0	1	0	0	0	0	1
2	150,5	2	16,8210063906579	1	33	3	3	2	3	2	0	0	2	2	1	2	-,99	-,89	-,97	-,33	-,45	-1,41916666666667	-1,25	-1,42	-,85	-,55	-,95	-1,485	-2,02	-1,58	-1,5	-2,09	-2,29	-1,58	-1,36	0	0	0	0	0	0	0	0	0	0	0	0	1	0
1	149	2	21,1251745416873	2	26	2	1	2	2	2	1	0	2	5	2	2	-1	-,86	-,72	,38	,19	-1,1125	-,58	-,26	,36	,07	-,08	-1,16	-1,27	-1,14	-,41	-1,39	-1,27	-1,13	-,99	0	0	0	0	0	0	0	0	0	0	0	0	0	0
1	150	2	19,7333333333333	2	18	1	1	0	1	1	0	1	3	3	1	2	-3,26	-3,06571428571429	-2,87142857142857	-2,8025	-2,65	-2,4975	-2,345	-1,9	-,9	-1,43	-1,37	-1,31	-1,43	-1,45	-1,47	-1,59	-1,34	-,71	-,91	1	1	1	1	1	1	1	0	0	0	0	0	0	0
2	150	2	19,3777777777778	2	23	2	2	2	2	2	0	0	2	5	2	2	-,43	-,436	-,442	-,448	-,766666666666667	-,850833333333333	-,19	,05	-,6	-1,25	-1,13	-1,47	-1,44	-1,02	-1,48	-2,05	-2,51	-2,11	-1,16	0	0	0	0	0	0	0	0	0	0	0	0	0	0
2	150	2	21,2	2	24	2	3	0	3	2	1	0	3	3	1	2	-,99	-,26	-,33	,38	-,85	-1,04	-,21	-,51	-,7	-,96	-1,22	-1,22	-1,11	-1,04	-,79	-1,03	-1,21	-1,54	-2,27	0	0	0	0	0	0	0	0	0	0	0	0	0	0
1	149,5	2	21,0288475520408	2	27	2	3	2	3	2	0	0	3	6	2	2	,53	-2,53	-2,01	-1,98	-1,46	-,611666666666667	-1,61	-1,87	-2,13	-2,62	-2,66	-2,28	-2,21	-2,67	-1,9	-1,36	-2,06	-,99	-1,19	0	1	1	0	0	0	0	0	1	1	1	1	1	1
2	148	2	18,1701972242513	1	26	2	3	2	3	2	1	0	3	3	1	2	-1,15	-,985	-,82	-1,44	-1,03	-1,325	-,73	-1,08	-1,84	-1,69	-1,5	-1,39	-1,57	-1,58	-1,12	-1,3	-1,48	-1,41	-1,4	0	0	0	0	0	0	0	0	0	0	0	0	0	0
1	151,5	2	18,2117221623152	1	38	3	3	3	3	2	0	0	1	1	1	2	-,27	-,755	-1,24	-1,455	-1,67	-,965833333333333	-1,14	-,91	-,78	-1,43	-1,76	-2,09	-1,94	-1,56	-1,27	-1,27	-1,68	-1,12	-1,3	0	0	0	0	0	0	0	0	0	0	0	1	0	0
2	149,5	2	20,8051364078702	2	27	2	3	3	3	2	0	0	2	2	1	2	-,99	-,64	-,38	-,57	-1,2	-1,0775	-,44	-1,01	-1,31	-1,12	-1,48	-1,79	-1,2	-,62	-1,34	-1,17	-1,76	-,83	-,99	0	0	0	0	0	0	0	0	0	0	0	0	0	0
2	150	2	16,7111111111111	1	25	2	3	3	3	2	1	0	1	4	2	2	-,62	-,846666666666667	-1,07333333333333	-1,08	-1,23333333333333	-1,38666666666667	-1,98	-2,08	-1,88	-2,06	-2,44	-2,54	-2,46	-3,18	-2,87	-3,11	-3,36	-2,22	-2,1	0	0	0	0	0	0	0	1	0	1	1	1	1	1
2	150	2	15,8666666666667	1	26	2	1	2	3	1	1	0	3	3	1	2	-3,94	-3,51	-2,49	-2,94	-2,82	-3,56083333333333	-2,47	-2,63	-2,81	-2,57	-2,89	-3,33	-3,03	-2,95	-3,45	-3,57	-3,62	-2,87	-3,14	1	1	1	1	1	1	1	1	1	1	1	1	1	1
1	148	2	26,6161431701972	2	20	2	1	0	1	2	1	0	2	2	1	2	-1	-1,03	-1,06	-1,09	-1,12	-1	-1,22	-1,07	-1,24	-1,64	-1,21	-1,46	-1	-,92	-,43	-1,1	-,55	,25	,76	0	0	0	0	0	0	0	0	0	0	0	0	0	0
1	149,5	2	18,3890560508272	1	40	3	3	3	2	2	0	0	3	3	1	2	-,47	-,94	-,56	-,71	-,22	-,349166666666667	,36	-,08	,35	,11	-,22	-,72	-,18	-,48	-1,05	-,8	-1,32	-,76	-,95	0	0	0	0	0	0	0	0	0	0	0	0	0	0
1	151	2	21,1832814350248	2	15	1	1	0	2	2	1	0	1	1	1	2	-1,84	-1,71	-1,555	-1,4	-2,32	-1,83583333333333	-1,24	-1	-1,65	-1,25	-2,37	-1,92	-1,83	-1,83	-1,875	-1,92	-1,75	-1,6	-1,62	0	0	0	0	1	0	0	0	0	0	1	0	0	0
2	149,5	2	21,4762698403821	2	23	2	3	2	3	2	0	0	2	5	2	3	-,43	-,53	-1,17	,64	-,17	-1,005	-,8	-,97	-1,14	-1,31	-1,27	-1,47	-1,81	-1,815	-1,82	-1,86	-2,38	-1,09	-1,06	0	0	0	0	0	0	0	0	0	0	0	0	0	0
2	151,5	2	25,1827162914311	2	34	3	2	2	1	2	0	0	2	2	1	2	-,99	-1,34	-1,02	-1,21	-1,17	-1,57333333333333	-2,05	-1,78	-2,27	-2,23	-2,32	-2,58	-2,39	-3,22	-2,97	-2,66	-3,29	-2,25	-2,11	0	0	0	0	0	0	1	0	1	1	1	1	1	1
2	148	2	17,4397370343316	1	25	2	3	1	3	2	1	0	2	5	2	2	-2,23	-2,82	-2,91	-3	-3,14	-2,80083333333333	-2,38	-2,69	-1,97	-2,48	-2,91	-3,28	-3,6	-3,39	-2,75	-3,28	-3	-2,89	-3,05	1	1	1	1	1	1	1	1	0	1	1	1	1	1
2	150	2	22	2	19	1	2	0	3	1	1	0	3	3	1	2	-2,23	-2,8	-3,85	-3,35	-2,77	-2,62545454545455	-2,29	-2,57	-2,85	-2,86	-2,87	-3,1	-3,095	-3,08	-3,02	-3,305	-3,59	-3,61	-3,96	1	1	1	1	1	1	1	1	1	1	1	1	1	1
2	148	2	17,3027757487217	1	22	2	2	1	3	1	1	0	1	4	2	2	-2,6	-2,635	-2,67	-2,78	-2,38	-2,73333333333333	-2,71	-2,66	-1,89	-2,35	-2,55	-2,56	-2,92	-2,05	-2,93	-3,02	-2,69	-2,65	-2,31	1	1	1	1	1	1	1	1	0	1	1	1	1	1
1	151,5	2	18,2988595889292	1	28	2	3	2	3	2	1	0	1	1	1	2	-1,52	-1,53	-1,42	-1,62	-1,22	-1,96166666666667	-1,89	-1,9	-2,24	-2,78	-3,32	-2,84	-2,58	-3,13	-3,09	-2,77	-3,11	-2,15	-2,08	0	0	0	0	0	0	0	0	1	1	1	1	1	1
1	150	2	20,6666666666667	2	29	2	2	2	2	1	1	0	2	5	2	3	-1,84	-2,02	-2,17	-1,58	-1,52	-1,865	-1,44	-1,18	-1,83	-1,23	-1,52	-1,59	-1,9	-1,56	-1,72	-2,2	-2,58	-1,85	-,77	0	1	1	0	0	0	0	0	0	0	0	0	0	0
1	147,5	2	19,7644355070382	2	28	2	1	1	1	2	1	0	3	6	2	3	-1,31	-1,16	-1,35	-1,66	-1,29	-1,53916666666667	-1,61	-1,39	-1,81	-2,1	-2,54	-1,96	-1,86	-3,13	-3,07	-2,78	-2,36	-1,92	-1,78	0	0	0	0	0	0	0	0	0	1	1	0	0	1
1	151	2	19,2096837857989	2	28	2	3	1	3	2	1	0	1	1	1	3	-1,57	-1,79	-1,64333333333333	-1,81614	-1,84	-1,75333333333333	-1,63	-1,79	-1,88	-1,73	-1,875	-2,02	-2,01	-1,6	-1,985	-2,37	-3,02	-1,9	-1,72	0	0	0	0	0	0	0	0	0	0	0	1	1	0
1	148	2	18,672388604821	2	18	1	2	0	1	2	1	0	1	4	2	3	-1,52	-1,595	-1,67	-1,94	-1,69	-1,57	-1,61	-1,94	-1,88	-,95	-1,45	-1,545	-1,64	-1,14	-1,11	-1,51	-2,3	-,03	,28	0	0	0	0	0	0	0	0	0	0	0	0	0	0
1	149	2	22,1611639115355	2	23	2	3	1	3	2	1	0	1	1	1	3	-,47	-,56	-,61	-,11	,01	-,4325	-,15	,04	,65	-,22	-1,09	-,29	-,38	0	-,69	-,96	-,74	-,2	-,32	0	0	0	0	0	0	0	0	0	0	0	0	0	0
1	149	2	21,7557767668123	2	20	2	1	0	1	2	0	0	2	5	2	3	-1	-1,28	-1,56	-,94	-1,16	-1,08333333333333	-,29	-,47	-,11	-,55	-,985	-1,42	-1,2	-,92	-,615	-,31	-,48	,74	,14	0	0	0	0	0	0	0	0	0	0	0	0	0	0
1	149	2	23,0169812170623	2	33	3	3	3	3	2	0	0	1	1	1	3	-,25	-,57	-,12	-1,97	-,86	-,933333333333333	-1,44	-1,09	-1,55	-1,48333333333333	-1,61666666666667	-1,35	-1,89	-1,22	-2,01	-2,43	-1,64	-1,3	-,85	0	0	0	0	0	0	0	0	0	0	0	0	0	0
2	150,5	2	18,5428416904891	2	32	3	3	3	3	1	1	0	3	6	2	3	-2,23	-,84	-1,12	-1,33	-,995	-1,90916666666667	-1,19	-1,51	-2,11	-1,52	-1,9	-2,07	-1,46	-1,27	-,96	-1,36	-1,55	-1,3	-1,31	1	0	0	0	0	0	0	0	1	0	0	1	0	0
2	148	2	18,8550036523009	2	15	1	1	0	1	1	1	0	2	5	2	3	-2,04	-2,02	-2	-2,2075	-2,15	-2,1775	-2,83	-2,37	-2,2	-2,45	-2,62	-2,87	-2,37	-2,62	-3,12	-3,34	-3,12	-2,56	-1,83	1	1	0	1	1	1	1	1	1	1	1	1	1	1
2	151,5	2	19,8237645546733	2	28	2	2	2	2	1	1	0	1	1	1	3	-1,96	-2,19	-,48	-1,53	-,17	-1,99333333333333	-1,47	-1,55	-1,71	-2,15	-2,63	-1,61	-2,04	-2,48	-2,74	-2,75	-2,63	-2,98	-2,86	0	1	0	0	0	0	0	0	0	1	1	0	1	1
2	147,5	2	22,1545532892847	2	32	3	2	3	3	2	1	0	2	2	1	3	-1,69	-,9	-1,27	-,94	-1,07	-1,64416666666667	-1,19	-,88	-1,31	-,84	-1,37	-1,81	-1,58	-1,56	-2,37	-1,79	-2,14	-1,27	-1,54	0	0	0	0	0	0	0	0	0	0	0	0	0	0
2	150	2	20,6222222222222	2	16	1	1	0	1	2	0	0	3	3	1	3	-,62	-1,03	-,18	-,45	-,42	-,336666666666667	-,68	-,86	-,65	-,15	-,55	-,59	,06	-,12	-,2	-,365	-,53	-,58	,27	0	0	0	0	0	0	0	0	0	0	0	0	0	0
1	150	2	20,8	2	19	1	2	1	3	2	0	0	1	1	1	3	-,51	-,79	-,06	-,138	-,836666666666667	-,918333333333333	-1	-,45	-1,06	-1,23	-1,37	-1,43	-1,49	-1,57	-1,88	-2,32	-2,87	-1,58	-1,33	0	0	0	0	0	0	0	0	0	0	0	0	0	0
2	150	2	19,0222222222222	2	26	2	2	1	3	2	0	0	3	3	1	3	-,88	-1,42	-,83	-,22	-,075	-,434166666666667	-,39	-,79	-,23	-,3	-,39	,23	,19	-,67	,21	-,42	-,64	-,19	,69	0	0	0	0	0	0	0	0	0	0	0	0	0	0
2	149	2	17,6568623034998	1	26	2	2	3	3	1	1	0	1	1	1	3	-,48	-1,35	-,53	-1,19	-,62	-1,40083333333333	-1,48	-1,85	-2,32	-2,35	-2,55	-2,22	-2,69	-2,43	-3,07	-3,13	-3,1	-2,76	-2,72	0	0	0	0	0	0	0	0	1	1	1	1	1	1
2	148,5	2	20,1339999319797	2	25	2	1	1	3	2	0	0	3	3	1	3	,19	-1,1	-,48	-,45	-,94	-,726666666666667	-1,41	-1,63	-1,54	-1,2	-1,52	-1,79	-2,01	-1,88	-2,55	-2,5	-2,85	-1,67	-1,35	0	0	0	0	0	0	0	0	0	0	0	0	1	0
2	151	2	19,7359764922591	2	21	2	3	1	3	2	1	0	2	5	2	3	-1,42	-,96	-,88	-,79	-,57	-1,35333333333333	-,21	-,88	-,92	-,96	-1,7	-1,27	-1,26	-1,92	-2,11	-2,21	-1,86	-1,2	-1,16	0	0	0	0	0	0	0	0	0	0	0	0	0	0
1	149,5	2	15,9282334649501	1	23	2	2	1	3	1	1	1	3	3	1	3	-2,05	-1,71	-1,11	-1,03	-,95	-1,8875	-1,73	-1,52	-1,94	-1,32	-1,45	-1,33	-1,66	-1,74	-1,98	-2,36	-2,89	-1,62	-1,47	1	0	0	0	0	0	0	0	0	0	0	0	0	0
2	148	2	16,4353542731921	1	22	2	2	1	3	1	1	1	3	3	1	3	-3,41	-3,42	-3,43	-3,11	-2,62	-3,81416666666667	-3,69	-3,41	-3,71	-4,19	-4,135	-4,08	-4,38	-4,14	-4,58	-4,07	-4,31	-3,56	-4,12	1	1	1	1	1	1	1	1	1	1	1	1	1	1
2	149,5	2	18,1653449066565	1	19	1	1	0	1	2	0	0	2	2	1	3	,3	,09	-,09	-,27	,02	,3875	,33	,315	,3	,06	,63	,11	,51	-,08	-,67	-,42	-,17	,2	2,13	0	0	0	0	0	0	0	0	0	0	0	0	0	0
2	148	2	20,4528853177502	2	25	2	3	2	3	2	0	0	2	2	1	3	-,19	-1,92	-1,42	-1,16	-1,34	-,819166666666667	-1,21	-1,15	-1,35	-1,56	-1,42	-1,58	-1,7	-2,14	-1,955	-1,77	-1,88	-1,4	-1,38	0	0	0	0	0	0	0	0	0	0	0	0	0	1
2	150	2	19,9555555555556	2	18	1	2	0	1	2	1	0	3	6	2	3	,46	-,62	-,04	-,28	-,38	-,0483333333333333	-,97	-1,49	-,85	-,97	-,82	-,97	-,76	-1,15	-1,66	-2,17	-1,49	-1,69	-1,57	0	0	0	0	0	0	0	0	0	0	0	0	0	0
2	149,5	2	22,5053411035671	2	28	2	3	3	3	2	1	0	2	2	1	3	-2,07	-2,48	-2,45	-1,88	-2,67	-2,1575	-2,27	-2,68	-2,43	-2,27	-2,16	-2,66	-2,28	-2,5	-2,58	-3,08	-2,73	-1,69	-1,58	1	1	1	0	1	1	1	1	1	1	1	1	1	1
1	150	2	18,7555555555556	2	25	2	2	1	3	2	1	0	2	5	2	3	-1,84	-1,64	-2,66	-1,35	-1,685	-2,56272727272727	-2,75	-2,75	-2,51	-2,78	-3,05	-3,43	-3,47	-3,59	-3,71	-3,65	-3,61	-3,26	-2,45	0	0	1	0	0	1	1	1	1	1	1	1	1	1
2	149	2	19,6387550110355	2	14	1	3	0	2	2	0	0	2	5	2	3	-,62	-,69	-,24	-,77	-,97	-,7575	-,46	-,14	-,42	-,96	-,82	-,88	-,95	-1,27	-1,19	-,85	-,86	-,96	-1,21	0	0	0	0	0	0	0	0	0	0	0	0	0	0
1	149	2	21,2603035899284	2	37	3	3	3	2	2	1	0	1	1	1	3	-1,26	-1,83	-1,02	-2,02	-,055	-1,31833333333333	1,08	,45	-,41	-,82	-1,32	-1,82	-1,4	-2,37	-2,92	-2,68	-2,06	-1,14	-,85	0	0	0	1	0	0	0	0	0	0	0	0	0	1
1	149,5	2	21,6552387557186	2	20	2	1	0	2	2	1	0	3	6	2	3	,06	-,48	,45	,03	-,5	-,469166666666667	-,62	-,84	-,71	-,84	-1,22	-1,09	-1,21	-1	-1,91	-2,33	-1,45	-,87	-1,52	0	0	0	0	0	0	0	0	0	0	0	0	0	0
1	151,5	2	18,2552908756222	1	21	2	2	1	2	2	1	0	1	4	2	3	-1,9	-1,865	-1,83	-1,6975	-1,63	-1,5625	-1,495	-1,4275	-1,62	-1,86	-1,74	-1,69	-1,09	-1,9	-2,03	-2,38	-2,48	-1,7	-,84	0	0	0	0	0	0	0	0	0	0	0	0	0	0
2	147,7	2	20,3526975804585	2	25	2	3	1	2	2	0	0	1	1	1	3	-,54	-,615	-,69	-,7875	-,87	-,9525	-1,035	-1,1175	-1,2	-1,2825	-1,29	-1,41	-1,53	-1,94	-1,42	-2,05	-1,89	-1,36	-1,79	0	0	0	0	0	0	0	0	0	0	0	0	0	0
2	149	2	21,5305616864105	2	15	1	1	0	1	2	0	0	2	5	2	3	-,99	-,9425	-,895	-1,0225	-1,03333333333333	-1,04416666666667	-1,055	-1,06583333333333	-,61	-1,27	-,56	-1,01	-1,12	-1,69	-2,09	-1,9	-1,57	-1,06	-,34	0	0	0	0	0	0	0	0	0	0	0	0	0	0
1	151	2	17,1045129599579	1	34	3	3	3	3	1	1	1	3	3	1	3	-2,58	-2,55875	-2,5375	-2,4075	-2,35	-2,2925	-2,235	-2,1775	-2,41	-2,03	-1,65	-1,44	-1,89	-1,55	-1,93	-2,31	-1,17	-,87	-,8	1	1	1	1	1	1	1	1	1	1	0	0	0	0
2	151,5	2	24,1370671720637	2	15	1	1	0	1	2	0	0	3	6	2	3	-,46	-,3925	-,325	-,3225	-,276666666666667	-,230833333333333	-,185	-,139166666666667	,08	-,49	-,49	,2	,09	-,49	-,63	-,76	-,35	-,03	,57	0	0	0	0	0	0	0	0	0	0	0	0	0	0
2	148,5	2	16,8690269700371	1	24	2	2	2	2	2	0	0	2	5	2	3	-,46	-,424	-,388	-,5125	-,53	-,5475	-,565	-,5825	-,6	-,6175	-,1	-1,01	-,67	-1,58	-1,675	-1,77	-,98	-1,47	-1,62	0	0	0	0	0	0	0	0	0	0	0	0	0	0
2	147,5	2	20,0402183280666	2	25	2	1	1	1	1	1	0	2	2	1	3	-2,23	-2,06666666666667	-1,90333333333333	-1,8325	-1,7	-1,5675	-1,435	-1,3025	-1,17	-,76	-,98	-,28	-,64	-1,11	-1,76	-1,46	-1,58	-,2	,11	1	1	0	0	0	0	0	0	0	0	0	0	0	0
1	147,5	2	17,1904625107728	1	31	3	3	3	3	1	1	0	3	6	2	3	-2,05	-2,15555555555556	-2,26111111111111	-2,4425	-2,57333333333333	-2,70416666666667	-2,835	-2,96583333333333	-3,09666666666667	-3	-3,13	-3,16	-3,62	-3,98	-4,1	-4,26	-2,94	-2,66	-2,84	1	1	1	1	1	1	1	1	1	1	1	1	1	1
1	150,5	2	18,763589805852	2	27	2	3	1	2	2	1	0	1	4	2	1	-1	-1,186	-1,372	-1,558	-1,38666666666667	-1,48333333333333	-1,945	-1,96	-1,52	-1,64	-1,76	-1,62	-2,16	-2,76	-3,31	-2,38	-3,13	-2,9	-2,27	0	0	0	0	0	0	0	0	0	0	0	0	1	1
1	150	2	18,6666666666667	2	22	2	3	1	2	1	0	1	1	4	2	1	-1,44	-1,47454545454545	-1,50909090909091	-1,5525	-1,59	-1,6275	-1,665	-1,7025	-1,74	-1,7775	-1,815	-1,82	-1,89	-2,77	-2,675	-2,58	-1,99	-1,09	-1,01	0	0	0	0	0	0	0	0	0	0	0	0	0	1
1	147,5	2	16,6388968687159	1	30	3	2	3	2	1	1	0	1	4	2	1	-1,52	-1,44888888888889	-1,37777777777778	-1,6275	-1,66333333333333	-1,69916666666667	-1,735	-1,77083333333333	-1,80666666666667	-,88	-1,8	-1,42	-1,95	-1,61	-2,42	-2,4	-1,64	-1,13	-,92	0	0	0	0	0	0	0	0	0	0	0	0	0	0
2	151	2	19,7359764922591	2	21	2	1	0	1	2	0	0	2	2	1	1	-,62	-,675714285714286	-,731428571428572	-,843636363636364	-,918181818181818	-,992727272727273	-1,06727272727273	-1,01	-1,13	-1,265	-1,4	-1,44	-1,4925	-1,65	-2,075	-2,5	-2,23	-2,5	-1,55	0	0	0	0	0	0	0	0	0	0	0	0	0	0
1	151,2	2	16,5781333109375	1	21	2	3	1	2	1	0	1	1	1	1	1	-1,26	-1,273	-1,286	-1,23	-1,22	-1,21	-1,2	-1,19	-1,18	-1,17	-1,39	-1,03	-1,14	-1,57	-1,51	-1,37	-1,1	-,71	-,28	0	0	0	0	0	0	0	0	0	0	0	0	0	0
2	148,2	2	17,0739836199031	1	25	2	3	0	3	1	1	0	3	3	1	1	-1,74	-1,55375	-1,3675	-1,5025	-1,42333333333333	-1,34416666666667	-1,265	-1,18583333333333	-,25	0	-,08	-,66	-,79	-,825	-,86	-,34	-,61	-,13	,24	0	0	0	0	0	0	0	0	0	0	0	0	0	0
2	148,5	2	15,1911936423721	1	31	3	3	3	3	2	0	0	1	1	1	1	-,35	-,317142857142857	-,284285714285714	-,535	-,596666666666667	-,658333333333333	-,72	-,12	-,19	0	-,51	-,94	-1,09	-1,02	-1,81	-1,44	-1,58	-1,47	-1,67	0	0	0	0	0	0	0	0	0	0	0	0	0	0
2	150	2	19,1111111111111	2	37	3	3	3	3	1	1	0	2	5	2	1	-1,58	-1,67555555555556	-1,77111111111111	-1,8475	-1,93666666666667	-2,02583333333333	-2,115	-2,20416666666667	-2,29333333333333	-2,44	-2,55	-2,66	-2,65	-3,42	-3,03	-2,8	-2,57	-2,33	-2,29	0	0	0	0	0	1	1	1	1	1	1	1	1	1
1	149,5	2	20,1340029753582	2	20	2	1	0	1	2	0	0	2	2	1	1	,3	,21645	,1332	,05	-,145	-,170833333333333	-,415	-,49	,26	-,36	-,12	-,48	-,83	-1,11	-1,39	-,64	-,71	-,42	-,6	0	0	0	0	0	0	0	0	0	0	0	0	0	0
1	151	2	20,7885619051796	2	25	2	3	1	2	2	1	0	3	6	2	1	-1,2	-1,27166666666667	-1,34333333333333	-1,375	-1,43333333333333	-1,49166666666667	-1,63	-1,615	-1,6	-1,75	-1,81	-1,89	-1,9	-2,14	-2,01	-2,76	-2,5	-1,88	-1,84	0	0	0	0	0	0	0	0	0	0	0	0	0	1
2	149	2	19,0531958019909	2	35	3	2	3	3	2	1	0	2	2	1	1	-,16	-,2475	-,335	-,4225	-,51	-,205833333333333	-,215	-,224166666666667	-,73	-,02	-,14	,2	-,27	-,545	-,82	-1,58	-1,49	-1,04	-1,11	0	0	0	0	0	0	0	0	0	0	0	0	0	0
1	147,5	2	18,2935937948865	1	26	2	3	2	2	2	1	0	1	1	1	1	-,26	-,6	-,94	-1,005	-1,25333333333333	-1,50166666666667	-1,75	-1,99833333333333	-2,98	-3,05	-2,67	-2,88	-3,24	-3,105	-2,97	-3,86	-4,12	-2,79	-2,44	0	0	0	0	0	0	0	0	1	1	1	1	1	1
1	147,8	2	18,9060666042873	2	22	2	1	2	1	2	0	0	3	3	1	1	1,12	,825	,53	,235	-,06	,0825	-,51615	-,3325	-,59	-1,31	-,88	-1,64	-1,37	-1,96	-1,665	-1,37196	-1,08	-1,42	-1,39	0	0	0	0	0	0	0	0	0	0	0	0	0	0
2	150	2	21,9111111111111	2	23	2	1	1	1	2	1	0	2	2	1	1	-,4	-,5675	-,735	-,9025	-1,07	-,683333333333333	-1,65	-,88	-1,055	-1,23	-1,07	-1,13	-1,08	-1	-1,18	-1,75	-2,1	-1,84	-1,99	0	0	0	0	0	0	0	0	0	0	0	0	0	0
1	150,5	2	18,4545424443439	1	31	3	2	2	2	2	0	0	3	3	1	1	,06	,095	,13	,1125	,13	,1475	,27	,48	,69	,03	,42	,3	,27	-,47	-,34	-,29	,02	-,06	-,09	0	0	0	0	0	0	0	0	0	0	0	0	0	0
1	149,5	2	20,5366830348654	2	21	2	3	0	1	2	0	0	1	1	1	1	-,47	-,54279	-,61605	-,69	-1,43	-,903333333333333	-,99	-1,48	-,71	-1,135	-1,56	-1,85	-1,51	-2,08	-2,65	-1,79	-2,2	-1,93	-1,5	0	0	0	0	0	0	0	0	0	0	0	0	0	1
2	149,5	2	18,0758604489883	1	18	1	2	0	1	2	0	0	1	1	1	1	,32	,275714285714286	,231428571428571	-,0325	-,15	-,2675	-,385	,01	-,63	-1,27	-1,65	-1,86	-1,09	-1,47	-2,45	-1,42	-1,55	-,6	-,74	0	0	0	0	0	0	0	0	0	0	0	0	0	0
2	148,5	2	20,7235089389972	2	31	3	2	3	3	2	0	0	1	4	2	1	-1,15	-1,46	-1,77	-2,08	-2,39	-1,97083333333333	-1,92	-2,34	-2,76	-3,34	-3,2	-3,06	-3,12	-3,62	-3,62	-3,64	-3,57	-3,34	-2,81	0	0	0	1	1	0	0	1	1	1	1	1	1	1
2	149	2	19,6837980271159	2	38	3	1	2	1	2	0	0	2	2	1	1	-,4	-,58608	-,77256	-,96	-,89	-,4875	-,66	-,55	-,65	-,31	,03	-,24	-,61	-,98	-,18	-,48	-,67	-,99	-1,25	0	0	0	0	0	0	0	0	0	0	0	0	0	0
2	148	2	19,3571950328707	2	39	3	1	3	1	2	1	0	2	2	1	1	-,08	-,41958	-,75924	-1,1	-,69	-,459166666666667	-,77	,35	-,25	-,49	-,85	-1,04	-,99	-1,08	-1,17	-1,44	-1,22	-1,36	-1,46	0	0	0	0	0	0	0	0	0	0	0	0	0	0
1	149	2	21,3503896220891	2	22	2	2	1	3	1	0	1	3	3	1	1	-,78	-,805	-,83	-,855	-,88	-,438333333333333	-,25	,22	-,28	-,32	-,5	-,17	,04	-,82	-1,42	-,84	-1,03	-,08	,73	0	0	0	0	0	0	0	0	0	0	0	0	0	0
2	149,6	2	17,9623380708628	1	25	2	3	1	2	2	1	0	2	2	1	1	-,99	-1,0775	-1,165	-1,2525	-1,34	-1,56272727272727	-1,67727272727273	-1,85	-2,29	-1,61	-1,73	-2,25	-2,3525	-2,66	-2,52	-2,685	-2,85	-2,04	-1,8	0	0	0	0	0	0	0	0	1	0	0	1	1	1
2	148,4	2	24,3386781554915	2	21	2	1	1	1	2	0	0	1	4	2	1	-,08	-,156	-,232	-,308	,0266666666666667	,0533333333333333	-1,15	,42	,35298	,28638	,22	,23	,24	,21	,0333	-,14319	-,32	-,59	-,84	0	0	0	0	0	0	0	0	0	0	0	0	0	0
1	151,5	2	17,2096417562548	1	29	2	3	2	3	1	1	0	2	2	1	1	-1,52	-1,745	-1,97	-2,195	-2,42	-1,69916666666667	-1,735	-1,77083333333333	-2,06	-1,71	-1,31	-1,7	-1,95	-2	-2,23	-2,44	-2,78	-2,27	-2,12	0	0	0	1	1	0	0	0	1	0	0	0	0	0
2	147,5	2	20,1781097385809	2	24	2	3	2	2	2	1	0	1	4	2	1	-1,05	-1,33533	-1,62171	-1,91	-1,37	-1,59166666666667	-,77	-2,09	-,65	-1,18	-1,39	-2,22	-2,35	-2,46	-1,89	-2,42	-2,56	-2,6	-2,1	0	0	0	0	0	0	0	1	0	0	0	1	1	1
2	151,5	2	21,5665130869523	2	19	1	1	0	2	2	1	0	3	6	2	1	-1,95	-2,09124	-2,23443	-2,38	-1,97469	-2,07916666666667	-1,17	-1,64	-2,11	-2,44	-2,43	-2,59	-2,26	-3,37	-2,6	-2,79	-2,78	-2,75	-2,32	0	1	1	1	0	1	0	0	1	1	1	1	1	1
1	149,4	2	18,5480879340656	2	23	2	1	0	1	2	1	0	1	4	2	1	-1,26	-1,31	-1,36	-1,41	-1,59333333333333	-1,67666666666667	-1,11	-1,46	-1,56	-1,65	-1,74	-2,08	-2,26	-1,96	-2,57	-2,18	-2,29	-1,99	-2,57	0	0	0	0	0	0	0	0	0	0	0	1	1	0
1	149,4	2	17,9208579073097	1	29	2	3	3	3	2	0	0	3	6	2	2	-1,25	-1,68498	-2,12121	-2,56	-2,7306	-2,74583333333333	-3,08	-3,185	-3,29	-3,87	-4,45	-4,645	-4,84	-5,51	-5,29	-5,68	-5,78	-3,45	-2,2	0	0	1	1	1	1	1	1	1	1	1	1	1	1
2	148	2	17,5766983199416	1	33	3	2	2	1	1	1	0	1	4	2	1	-,46	-,47952	-,4995	-,52	-,85	-,589166666666667	-,33	-,685	-1,04	-,39	-,56	-,99	-,77	-,6	-1,01	-1,09	-,83	-,93	-1,01	0	0	0	0	0	0	0	0	0	0	0	0	0	0
1	151,4	2	14,7020586372195	1	17	1	1	0	2	1	1	0	2	2	1	2	-2,16	-1,57	-2,13	-2,07	-1,92141	-2,08083333333333	-1,63	-1,43	-1,62	-2,18	-1,9	-2,16	-1,97	-2,41	-2,99	-2,73	-2,32	-1,9	-1,62	1	0	1	1	0	1	0	0	0	1	0	1	0	1
1	148,2	2	19,077331031305	2	31	3	3	3	3	2	1	0	3	6	2	1	-,25	-,39	-,53	-,55	-,65	-,75	-1,09	-,54	-1,05	-1,23	-1,38	-2	-1,45	-1,99	-2,21	-2,73	-2,35	-2,03	-1,11	0	0	0	0	0	0	0	0	0	0	0	0	0	0
2	151,6	2	19,4495304265495	2	32	3	2	3	2	1	0	1	1	1	1	2	-2,23	-2,02131	-1,81485	-1,61	-1,60173	-2,29666666666667	-1,59	-1,3	-2,49	-2,515	-2,54	-2,29	-2,39	-1,59	-2,34	-2,04	-2,82	-1,91	-1,6	1	1	0	0	0	1	0	0	1	1	1	1	1	0
1	148,5	2	24,3966035211826	2	35	3	2	3	2	2	0	0	1	1	1	2	1,75	1,155	,56	-,37	-,32	,309090909090909	-,33	-,48	-,63	-,975	-1,32	-1,42	-1,3925	-1,31	-,72	-1,71	-1,48	-,89	-,07	0	0	0	0	0	0	0	0	0	0	0	0	0	0
1	149	2	17,2064321426963	1	25	2	3	3	2	2	1	0	1	4	2	2	-1	-,706	-,412	-,118	-,823333333333333	-,779166666666667	-,11	-,91	,32	-,18	-,55	-,98	-,47	-,52	-1,38	-,47	-1,05	-,9	-,67	0	0	0	0	0	0	0	0	0	0	0	0	0	0
2	151,5	2	18,603840582078	2	40	3	3	3	3	1	1	0	2	5	2	2	-,46	-,79	-1,12	-1,57	-2,58	-,96	-1,96	-2,12	-,46	-1,01	-1,92	-1,32	-1,66	-2,47	-2,06	-1,56	-1,88	-1,29	-1,27	0	0	0	0	1	0	0	1	0	0	0	0	0	1
1	148	2	17,3940832724617	1	26	2	3	2	3	2	1	0	3	6	2	1	-1	-,78921	-,57942	-,37	-,19	-,904166666666667	-,13	-,05	,19	,13	,05	-,15	-,77	-1,35	-,76	-1,72	-1,11	-,8	-,82	0	0	0	0	0	0	0	0	0	0	0	0	0	0
2	148,5	2	20,224693625367	2	30	3	3	3	2	1	1	0	1	1	1	2	-,08	-,18	-,28	-,38	-,48	-,484545454545455	-1,56	-1,885	-2,21	-1,96	-1,71	-,97	-1,3325	-2,42	-1,87	-2,12	-1,94	-2,71	-1,03	0	0	0	0	0	0	0	0	1	0	0	0	0	1
1	147,9	2	19,6119575339403	2	24	2	1	1	1	2	0	0	3	6	2	2	-,73	-,95	-,93	-,895	-1,13	-1,23	-,62	-,93	-1,13	-1,25	-1,55	-1,83	-1,8575	-1,94	-,94	-1,34	-1,47	-,62	-,17	0	0	0	0	0	0	0	0	0	0	0	0	0	0
2	149	2	16,9361740462141	1	31	3	2	3	3	2	1	0	3	3	1	2	-,37	-1,9	-1,91	-2,07	-2,24	-1,79083333333333	-2,47	-2,25	-2,35	-2,86	-2,54	-2,69	-3,78	-3,75	-3,59	-4,38	-1,51	-2,51	-1,82	0	0	0	1	1	0	1	1	1	1	1	1	1	1
2	149	2	23,2421962974641	2	34	3	1	3	1	2	1	0	1	4	2	2	-,21	-,45	-,97	-1,47	-,91	-1,05583333333333	-1,17	-,55	-,91	-1,39	-1,57	-1,68	-2,24	-2,09	-2,52	-2,4	-2,72	-2,89	-4,34	0	0	0	0	0	0	0	0	0	0	0	0	1	1
2	150	2	18,1777777777778	1	42	3	3	3	3	1	1	0	2	2	1	2	-1,1	-1,53	-1,91	-2,34	-1,96	-1,58	-2,07	-2,24	-1,04	-1,15571428571429	-1,27142857142857	-1,65		-1,85	-2,59	-2,44	-3,09	-2,91	-2,47	0	0	0	1	0	0	1	1	0	0	0	0		0
1	150	2	20,3111111111111	2	23	2	3	2	3	2	0	0	2	5	2	2	,01	-,0816666666666667	-,173333333333333	-,2575	-,346666666666667	-,435833333333333	-,54	-,51	-,24	-,67	-1,385	-2,1	-1,06	-,96	-1,62	-2,31	-1,2	-1,1	-,68	0	0	0	0	0	0	0	0	0	0	0	1	0	0
2	150	2	19,1111111111111	2	17	1	1	0	1	1	1	0	1	1	1	1	-,35	-,97569	-1,60173	-2,23	-1,82	-,783333333333333	-1,85	-1,34	-1,48	-1,425	-1,37	-1,39	-1,39	-1,35	-1,17	-1,22	-1,27	-1,23	-,69	0	0	0	1	0	0	0	0	0	0	0	0	0	0
1	147,5	2	19,1669060614766	2	35	3	3	3	3	2	1	0	2	5	2	1	-,34	-,60273	-,8658	-1,13	-1,205	-,623333333333333	-1,095	-,91	-,3	-,37	-,61	-,99	-1,02	-1,51	-,75	-1,67	-1,1	-1,03	-1,04	0	0	0	0	0	0	0	0	0	0	0	0	0	0
2	149,1	2	23,166047480951	2	15	1	1	0	2	2	0	0	2	2	1	2	1,02	,26	-,14	-,23	-,02	,328333333333333	,25	,42	,16	-,04	-,125	-,21	-,64	-,9	-,52	-,83	-1,17	-,68	-,28	0	0	0	0	0	0	0	0	0	0	0	0	0	0
2	151,5	2	19,3880774216035	2	19	1	1	0	2	1	1	0	2	5	2	2	-1,8	-2,25	-2,36	-1,57	-1,93	-1,65416666666667	-1,52	-,86	-1,11	-,92	-1,32	-1,45	-1,45	-1,62	-1,52	-1,01	-1,31	-,5	-,72	0	1	1	0	0	0	0	0	0	0	0	0	0	0
2	150	2	16,8	1	38	3	3	3	2	2	1	0	3	3	1	2	-,29	-,46	-,63	-,8	-,97	-,89	-1,01	-1,32	-1,265	-1,21	-1,49	-1,642	-1,642	-1,87	-1,27	-1,98	-1,54	-1,16	-,27	0	0	0	0	0	0	0	0	0	0	0	0	0	0
1	149,5	2	19,1496739410074	2	30	3	3	3	2	1	1	0	1	1	1	2	-1,26	-1,17	-1,08	-,99	-1,77333333333333	-1,90166666666667	-1,14	-1,41	-1,96	-2,55	-2,66	-3,55	-2,8	-2,65	-2,66	-2,38	-2,57	-1,42	-,88	0	0	0	0	0	0	0	0	0	1	1	1	1	1
2	148,5	2	17,77596390391	1	26	2	3	2	3	1	1	0	3	3	1	2	-,86	-1,3	-1,74	-1,41	-,97	-1,12666666666667	-1,59	-1,585	-1,58	-1,36	-1,475	-1,59	-1,5	-2,24	-2,01	-1,39	-1,84	-1,63	-2,06	0	0	0	0	0	0	0	0	0	0	0	0	0	1
1	151,5	2	20,5644326808919	2	24	2	1	1	3	2	1	0	3	6	2	2	-1,52	-1,44	-,45	-,55	-,5	-1,49083333333333	-,955	-1,47916666666667	-1,47333333333333	-,67	-,9	-1,4	-1,45	-1,12	-1,14	-1,31	-1,12	-,92	-,71	0	0	0	0	0	0	0	0	0	0	0	0	0	0
2	150	2	18,9777777777778	2	41	3	3	1	2	2	0	0	2	5	2	2	-,27	-1,1	-1,18	-1,32	-1,25	-,749166666666667	-,68	-,75	-1,27	-1,1	-1,46	-1,25	-1,42	-2,21	-2,12	-2,15	-2,35	-2,31	-2,03	0	0	0	0	0	0	0	0	0	0	0	0	0	1
1	147,5	2	19,2588336684861	2	20	2	1	1	2	2	1	0	3	6	2	2	-1,26	-,66	-,06	-2,07	-2,39	-1,7225	-1,355	-1,81	-1,15	-1,4	-1,56	-1,72	-2,37	-1,91	-2,52	-2,475	-2,43	-1,4	-,86	0	0	0	1	1	0	0	0	0	0	0	0	1	0
2	150	2	22,3555555555556	2	21	2	1	1	3	1	1	0	2	5	2	2	-3,01	-3,68	-3,07166666666667	-2,72622	-2,27	-3,16416666666667	-3,44	-3,52	-3,23	-3,26	-3,01	-2,64	-3,38	-3,39	-2,91	-3,34	-3,25	-2,47	-2,48	1	1	1	1	1	1	1	1	1	1	1	1	1	1
2	149,8	2	20,9892673988103	2	20	2	3	0	3	1	1	0	2	2	1	2	-1,6	-1,87	-1,98	-,92	-,9325	-1,6875	-1,705	-,97	-1,27	-1,655	-2,04	-1,925	-1,81	-1,91	-2,39	-2,4	-2,6	-2,11	-1,45	0	0	0	0	0	0	0	0	0	0	1	0	0	0
2	151	2	16,7536511556511	1	32	3	2	3	3	2	1	0	2	2	1	2	-,46	-,57609	-,69264	-,81	-,48	-1,18083333333333	-1,65	-1,34	-1,8	-1,61	-1,81	-2	-2,19	-2,66	-1,54	-2,48	-3,06	-1,91	-1,42	0	0	0	0	0	0	0	0	0	0	0	0	1	1
2	147,5	2	22,3384085033036	2	28	2	2	3	2	2	1	0	1	1	1	2	-1,15	-1,06	-,97	-1,24	-2,21	-1,77083333333333	-2,41	-2,56	-2,4	-2,46	-2,52	-2,46	-2,64	-2,41	-3,58	-3,1	-2,93	-3,02	-2,15	0	0	0	0	1	0	1	1	1	1	1	1	1	1
2	148,5	2	20,0886530852861	2	27	2	1	1	1	2	0	0	2	5	2	3	-,75	-2,46	-3,25	-2,295	-1,34	-1,12916666666667	-2,32	-2,73	-1,48	-1,87	-2,18	-1,83	-1,66	-1,64	-1,44	-1,785	-2,13	-2,22	-1,79	0	1	1	1	0	0	1	1	0	0	1	0	0	0
1	149,7	2	17,224384194798	1	18	1	1	0	1	2	1	0	2	2	1	2	-1,68	-2,73	-2,18	-2,02	-1,485	-1,5925	-1,56	-1,76	-1,66	-1,31	-1,31	-1,39	-1,47	-1,61	-1,04	-1,37	-2,11	-1,56	-1,3	0	1	1	1	0	0	0	0	0	0	0	0	0	0
1	149	2	18,3775505607856	1	24	2	3	1	3	1	1	0	3	6	2	3	-2,84	-3,81	-3,11	-3,62	-3,505	-3,2775	-3,57	-3,365	-3,16	-3,5	-3,53	-3,56	-3,89	-4,39	-3,91	-4,32	-3,82	-3,05	-2,48	1	1	1	1	1	1	1	1	1	1	1	1	1	1
1	150	2	20,4888888888889	2	32	3	3	3	3	2	0	0	3	3	1	2	-,89	-1,08	-,95	-,75	-,78	-,815	-1,04	-,56	-,16	-,54	-,28	-,48	-,71	-1,14	-1,26	-1,64	-1,33	-1,03	-,6	0	0	0	0	0	0	0	0	0	0	0	0	0	0
2	148,8	2	21,7691351601341	2	19	1	2	1	1	2	0	0	3	3	1	3	-,62	-1,03	-1,54	-1,28	-1,25	-1,1325	-1,185	-1,03	-1,23	-1,65	-1,7	-1,85	-1,85	-2,26	-2,56	-2,62	-2,37	-2,56	-2,93	0	0	0	0	0	0	0	0	0	0	0	0	0	1
1	151	2	21,3587123371782	2	24	2	2	1	2	2	0	0	3	6	2	2	,28	,865	1,45	,52	,19	-,2575	,22	-,07	,155	,38	-,56	-,77	-1,01	-,79	-,99	-,95	-1,13	-,51	-,26	0	0	0	0	0	0	0	0	0	0	0	0	0	0
1	147,5	2	24,3608158575122	2	22	2	2	1	2	2	0	0	2	5	2	2	-,51	-,285	-,06	-1,49	-1,15	-,614166666666667	-2,19	-1,83	-1,74	-1,7	-1,29	-1,025	-,76	-1,41	-1,825	-2,24	-2,02	-1,06	-,92	0	0	0	0	0	0	1	0	0	0	0	0	0	0
1	151,6	2	21,3205143378283	2	15	1	1	0	2	2	0	1	2	2	1	3	-1,04	-3,04	-2,72	-1,89	-1,5	-1,24416666666667	-1,09	-1,69	-1,55	-1,7	-1,74	-1,87	-1,53	-1,58	-1,45	-1,65	-1,71	-,85	-,38	0	1	1	0	0	0	0	0	0	0	0	0	0	0
1	151	2	18,11324064734	1	17	1	1	0	1	2	1	0	1	4	2	3	-1,31	-1,51	-1	-1,3	-2,04	-1,58916666666667	-1,77	-1,83	-1,75666666666667	-1,95	-2,01	-1,46	-1,98	-1,56	-1,14	-1,26	-1,31	-1,31	-1,12	0	0	0	0	1	0	0	0	0	0	1	0	0	0
1	151	2	22,4112977500987	2	28	2	3	3	3	2	0	0	1	1	1	3	-,4	-,48	-,45	-,37	-,47	-,716666666666667	-,55	-1	-,9	-,74	-,885	-1,03	-1,16	-1,72	-1,46	-1,68	-1,51	-1,46	-,82	0	0	0	0	0	0	0	0	0	0	0	0	0	0
1	148,8	2	17,1172245346283	1	35	3	3	3	3	2	1	0	2	5	2	3	-1,23	-1,45	-1,67	-1,26	-,47	-1,54666666666667	-1,27	-1,43	-1,83	-2,1	-1,92	-2,2	-1,99	-1,65	-1,48	-1,7	-2,3	-2,56	-1,82	0	0	0	0	0	0	0	0	0	1	0	1	0	0
2	149,5	2	16,957304728135	1	22	2	1	0	1	1	1	0	1	1	1	2	-1,69	-1,48	-,18	,15	-1,25	-1,31083333333333	-1,235	-1,15916666666667	-,57	-,58	-,635	-,69	-,78	-,95	-,42	-1,86	-1,24	-,4	0	0	0	0	0	0	0	0	0	0	0	0	0	0	0
1	149,5	2	16,957304728135	1	23	2	3	1	3	2	1	0	2	2	1	3	-1,52	-1,06	-,61	-1,155	-1,7	-1,51583333333333	-1,58	-1,65	-2,06	-2,29	-2,15	-2,28	-1,51	-1,99	-2,22	-2	-2,48	-1,62	-1,25	0	0	0	0	0	0	0	0	1	1	1	1	0	0
2	147,7	2	21,7278798494084	2	25	2	3	1	3	2	1	0	2	5	2	2	-2,17	-2,24	-2,31	-1,7	-1,37	-2,42833333333333	-2,36	-2,34	-2,35	-2,475	-2,6	-2,58	-2,79	-2,575	-2,36	-3,23	-3,19	-2,03	-1,2	1	1	1	0	0	1	1	1	1	1	1	1	1	1
2	151	2	17,4553747642647	1	21	2	3	1	3	2	1	0	2	5	2	3	-1,15	,07	-,24	-,25	1,07	-,7	,55	1,28	,58	,35	,06	-,16	-,1625	-,17	,24	-,76	-,33	-,22	-,62	0	0	0	0	0	0	0	0	0	0	0	0	0	0
2	149	2	23,6475834421873	2	24	2	1	0	2	2	0	0	3	6	2	3	-,08	-,71	-,28	-,61	-,48	-,538333333333333	-,68	-,99	-1,08	-1,21	-1,2	-1,02	-1,18	-1,55	-1,56	-1,99	-1,84	-1,38	-1,12	0	0	0	0	0	0	0	0	0	0	0	0	0	0
2	151,5	2	20,8694136740407	2	18	1	1	0	3	1	1	0	2	2	1	3	-,62	-3,35	-2,99	-3,26	-2,7	-1,23666666666667	-2,935	-2,73	-2,84	-2,61	-2,57	-2,52	-2,1	-1,82	-2,18	-1,71	-1,86	-1,09	-,63	0	1	1	1	1	0	1	1	1	1	1	1	1	0
1	148,6	2	19,7899099536454	2	26	2	3	2	3	2	0	0	1	4	2	3	-1,85	-2,84	-2,9	-2,47	-2,11	-1,95833333333333	-2,49	-2,84	-2,71	-2,47	-1,9	-2,45	-2,11	-3,03	-2,66	-3,42	-3,21	-2,49	-2,13	0	1	1	1	1	0	1	1	1	1	0	1	1	1
1	150	2	23,0222222222222	2	20	2	1	1	1	1	1	0	1	1	1	3	-2,17	-1,88	-1,61	-2,155	-2,7	-2,22833333333333	-1,68	-2,2	-2,135	-2,07	-2,165	-2,26	-2,31	-1,54	-2,5	-2,36	-2,88	-1,49	-1,77	1	0	0	1	1	1	0	1	1	1	1	1	1	0
2	151,9	2	21,1497030590358	2	18	1	1	0	3	2	0	1	2	5	2	3	-1,53	-1,67	-,83	-1,1	-1,37	-1,58416666666667	-1,03	-1,55	-1,59	-1,45	-1,43	-1,41	-1,66	-2,39	-2,28	-2,36	-2,21	-2,05	-2,03	0	0	0	0	0	0	0	0	0	0	0	0	0	1
1	151	2	21,0517082584097	2	37	3	2	3	3	2	0	1	2	2	1	3	-2,05	-2,47	-2,45	-2,02	-1,77	-2,27083333333333	-1,58	-1,92	-1,52	-1,71	-2,62	-2,74	-2,58	-1,99	-2,66	-2,61	-2,84	-3,08	-2,55	1	1	1	1	0	1	0	0	0	0	1	1	1	0
2	148,5	2	20,8595494790781	2	31	3	3	3	3	2	0	0	3	6	2	3	-,35	-,12	,11	,43	,41	-,779166666666667	-,63	-,12	-,535	-,95	-1,34	-1,07	-1,38	-1,2	-1,595	-1,99	-2,16	-1,91	-1,78	0	0	0	0	0	0	0	0	0	0	0	0	0	0
1	148	2	19,4941563184806	2	24	2	3	1	3	2	1	0	2	2	1	3	-1	-,71	-1,39	-1,62	-1,77	-1,62083333333333	-1,56	-1,85	-1,98	-2,14	-2,3	-2,37	-2,49	-2,3	-2,72	-2,51	-2,46	-1,65	-1,15	0	0	0	0	0	0	0	0	0	1	1	1	1	1
2	150	2	24,7555555555556	2	28	2	1	0	1	2	0	0	1	4	2	3	,62	,52	,5	1,49	,965	,249166666666667	1,48	,44	,41	,25	,51	,09	-,27	,015	,3	,87	-,13	,75	,52	0	0	0	0	0	0	0	0	0	0	0	0	0	0
1	148,1	2	20,1973136205121	2	32	3	2	3	2	2	0	0	2	2	1	3	,33	-,5	-1,88	-2,02	-1,67	-,740833333333333	-1,61	-2,04	-1,63	-1,96	-2,47	-1,83	-2,24	-3	-2,49	-2,77	-2,4	-2,51	-2,05	0	0	0	1	0	0	0	1	0	0	1	0	1	1
1	151	2	22,9814481820973	2	28	2	2	3	3	1	1	0	2	2	1	3	-1,42	-1,81	-2,01	-1,49	-,91	-1,79083333333333	-,18	-1,32	-1,52	-1,3	-1,8	-1,49	-2,31	-2,72	-1,61	-2,68	-1,79	-,96	-,78	0	0	1	0	0	0	0	0	0	0	0	0	1	1
2	147,5	2	23,1197931628842	2	25	2	2	2	3	2	0	0	1	1	1	3	-2,12	-,13	-,23	-,41	,44	-1,45333333333333	,28	-,23	,18	,01	-,53	-,24	-,52	-,81	-,89	-,7	-,99	-,45	-1	1	0	0	0	0	0	0	0	0	0	0	0	0	0
1	149,1	2	18,1729770530179	1	15	1	1	0	3	2	1	0	1	4	2	3	-1,52	-,86	-1,34	-2,77	-1,81	-2,11166666666667	-2,47	-2,705	-2,94	-3,35	-3,16	-2,7	-2,94	-3,11	-3,57	-3,44	-3,26	-2,94	-2,13	0	0	0	1	0	1	1	1	1	1	1	1	1	1
2	148,5	2	20,0433062385924	2	17	1	1	0	2	2	1	0	1	4	2	3	-,46	-,4325	-,405	-,3775	-,35	-,230833333333333	,13	-,08	,16	-,82	-,51615	-,213333333333333	,09	-,30303	-,69597	-1,09	-,8	-,26	,08	0	0	0	0	0	0	0	0	0	0	0	0	0	0
1	148,5	2	19,1363693047195	2	19	1	3	0	2	1	1	0	1	1	1	3	-2,2	-1,64	-2,92	-2,2	-2,49	-2,50833333333333	-1,65	-2,48	-2,08	-2,38	-2,68	-2,68	-2,94	-2,03	-2,24	-2,69	-2,16	-1,85	-2,02	1	0	1	1	1	1	0	1	1	1	1	1	1	1
1	150	2	21,7333333333333	2	27	2	1	2	2	2	0	1	1	1	1	3	-,89	-2,26	-,89	-1,62	-1,36	-,998333333333333	-1,75	-1,51	-,9	-1,78	-1,74	-1,84	-1,15	-1,65	-1,95	-1,34	-1,02	-,25	-,53	0	1	0	0	0	0	0	0	0	0	0	0	0	0
1	150	2	19,0222222222222	2	21	2	1	1	2	2	1	0	2	2	1	3	-,78	-2,33	-2,37	-1,99	-1,33	-1,2675	-2,38	-1,81	-2,16	-2,41	-1,81	-2,3	-1,95	-2,84	-2,71	-3,08	-2,09	-1,53	-1,49	0	1	1	0	0	0	1	0	1	1	0	1	0	1
1	148	2	18,9919649379109	2	18	1	2	0	1	2	1	0	1	1	1	3	-1,15	-2,89	-1,95	-2,2	-2,36	-1,975	-2,17	-2,66	-3,23	-2,9	-2,71	-3,13	-3,13	-3,49	-3,42	-3,74	-3,17	-2,93	-2,81	0	1	0	1	1	0	1	1	1	1	1	1	1	1
2	148,5	2	18,3201260642338	1	22	2	2	2	3	2	1	0	1	1	1	3	-1,82	-2,25	-2,63	-1,72	-2,12121	-2,4575	-2,93	-2,85	-3,14	-3,51	-3,24	-2,97	-3,35	-3,635	-3,92	-4,39	-3,74	-2,78	-2,76	0	1	1	0	1	1	1	1	1	1	1	1	1	1
2	150,5	2	21,368417567135	2	23	2	1	0	1	2	0	1	1	4	2	3	,46	,25	-,23	,22	-,45	-,219166666666667	,03	,27	-,81	-,55	-,44	-,57	-1,17	-,79	-1,56	-1,77	-1,25	-1,85	-2,87	0	0	0	0	0	0	0	0	0	0	0	0	0	0
1	147,5	2	19,8563631140477	2	26	2	3	3	3	2	1	0	2	2	1	3	-,83	-2,12	-1,18	-1,17	-1,53	-1,38416666666667	-1,545	-1,39	-1,09	-1,47	-1,73	-1,84	-2,16	-1,9	-2,43	-2,41	-1,91	-1,67	-1,85	0	1	0	0	0	0	0	0	0	0	0	0	1	0
2	149	2	16,2605288050088	1	20	2	2	0	1	2	0	0	1	1	1	3	-,08	,95	,21	1,45	1,01	,165833333333333	,215	,264166666666667	,79	1,36	,74	,51	,51	,04	-,07	-,32	-,57	-,64	-,68	0	0	0	0	0	0	0	0	0	0	0	0	0	0
1	150,5	2	17,9247469674728	1	21	2	1	1	1	2	1	0	2	2	1	3	-,18	-,48	-,27	-,67	-1,12	-1,055	-1,42	-1,81	-1,54	-1,96	-2,61	-2,27	-2,28	-2,91	-2,98	-3,07	-2,84	-2,08	-1,44	0	0	0	0	0	0	0	0	0	0	1	1	1	1
1	148,5	2	19,8165720051242	2	24	2	2	2	2	2	0	0	2	5	2	3	,93	-,68	-1,56	-1,475	-1,39	-,353333333333333	-1,68165	-,866666666666667	-2,01	-1,83	-2,185	-2,54	-2,15	-3	-3,72	-3,96	-3,7	-3,45	-3,08	0	0	0	0	0	0	0	0	1	0	1	1	1	1
2	150,5	2	21,2359686979172	2	22	2	2	2	3	1	1	0	1	1	1	3	-1,23	-2,76	-2,36	-2,27	-1,87	-1,73833333333333	-2,43	-2,77	-2,41	-1,91	-2,95	-2,62	-2,45	-2,99	-3,13	-3,08	-3,68	-2,71	-2,76	0	1	1	1	0	0	1	1	1	0	1	1	1	1
1	150,4	2	19,7169250792214	2	19	1	1	1	1	1	1	0	2	5	2	3	-1,31	-2,33	-2,45	-2,28	-2,14119	-1,7	-1,87	-1,715	-1,56	-1,77	-2,09	-2,326	-2,326	-2,68	-1,85	-2,33	-2,69	-1,29	-1,25	0	1	1	1	1	0	0	0	0	0	1	1	1	1
1	149	2	25,1790459889194	2	26	2	1	0	1	2	1	0	3	6	2	3	-,55	-2,22	-2,06	-2,11	-1,74	-1,43333333333333	-2,54	-2,32	-2,1	-2,54	-2,41	-2,58	-2,67	-2,88	-2,99	-2,89	-3,06	-1,83	-1,28	0	1	1	1	0	0	1	1	1	1	1	1	1	1
1	148	2	22,5073046018992	2	33	3	3	2	2	2	1	0	2	2	1	3	-1,52	-1,13	-1,42	-1,71	-1,82	-1,57833333333333	-1,7	-1,47	-1,48518	-1,50183	-1,52	-1,55	-1,66	-2,155	-2,65	-2,42	-2,47	-2,24	-1,93	0	0	0	0	0	0	0	0	0	0	0	0	0	1
2	150	2	22,4	2	33	3	3	2	2	2	0	0	2	5	2	3	,04	-,51	-,88	-,83	-,78	-,780833333333333	-2,34	-1,31	-1,81	-1,97	-2,13	-1,96	-1,93	-2,11	-2,51	-2,69	-2,95	-2,45	-2,46	0	0	0	0	0	0	1	0	0	0	1	0	0	1
1	151	2	17,8062365685716	1	22	2	2	2	3	2	1	0	1	4	2	3	-,78	-,5	-1,17	-1,17	-,87	-1,22166666666667	-,84	-1,71	-2,06	-1,96	-1,78	-2,14	-1,84	-2,1	-2,5	-1,88	-2,13	-,92	-,2	0	0	0	0	0	0	0	0	1	0	0	1	0	1
1	148,2	2	26,8175369389944	2	36	3	2	2	2	2	0	0	1	1	1	3	-,47	-1,16	-1,22	-1,22	-1,56	-,928333333333333	-2,05	-1,42	-2,35	-1,73	-1,65	-1,94	-1,57	-1,96	-1,9	-2,29	-2,73	-1,74	-1,61	0	0	0	0	0	0	1	0	1	0	0	0	0	0
1	149,5	2	18,7917361103343	2	26	2	2	1	2	2	1	0	3	6	2	3	-1	-2,02	-1,72	-2,96	-1,77	-1,525	-2,24	-2,09	-2,04	-2,04	-1,74	-2,16	-2,26	-2,64	-2,91	-2,81	-2,57	-2,15	-1,47	0	1	0	1	0	0	1	1	1	1	0	1	1	1
1	147,5	2	15,4438379775926	1	22	2	3	0	3	1	1	0	1	4	2	3	-2,52	-2,66	-3,17	-2,92	-2,83	-3,045	-2,96	-2,97	-3,57	-3,76	-4,08	-3,93	-3,78	-3,89	-4,41	-4,59	-4,36	-2,61	-2,43	1	1	1	1	1	1	1	1	1	1	1	1	1	1
2	148	2	17,8049671292915	1	33	3	3	3	3	2	1	0	2	5	2	3	,08	-,45	-,33	-,69	-,97	-,228333333333333	-,71	-,04	-,52	-,46	-,1	-,38	-,66	-1,51	-,49	-,475	-,46	-,18	-,62	0	0	0	0	0	0	0	0	0	0	0	0	0	0
1	151	2	18,3763870005702	1	29	2	3	2	2	2	1	0	1	1	1	3	,11	-,5	-,44	-,73	-1,33	-,706666666666667	-1,94	-,82	-,86	-1,1	-1,34	-1,76	-1,85	-1,87	-2,065	-2,26	-2,13	-1,53	-1,07	0	0	0	0	0	0	0	0	0	0	0	0	0	0
2	148,2	2	21,9457602794488	2	19	1	1	0	1	2	1	0	3	6	2	3	,58	,19	,65	,74	,41	,296666666666667	-,17	-,06	-,15	-,16	-,05	-,075	-,1	-,27	-,28	-,57	-,62	-,76	-1,15	0	0	0	0	0	0	0	0	0	0	0	0	0	0
2	149,5	2	24,6529680876053	2	33	3	2	2	1	1	1	0	3	3	1	3	-1,69	-1,69727272727273	-1,70454545454545	-1,83	-1,87666666666667	-1,92333333333333	-1,97	-2,01666666666667	-2,06333333333333	-2,11	-2,15666666666667	-1,77	-2,25	-1,36	-1,54	-1,72	-1,22	-1,08	-1,47	0	0	0	0	0	0	0	1	1	1	1	0	1	0
2	150	2	21,3333333333333	2	24	2	2	1	1	2	1	0	3	3	1	3	-,88	-1,088	-1,296	-1,2975	-1,43666666666667	-1,57583333333333	-1,715	-1,85416666666667	-1,99333333333333	-2,1325	-2,96	-2,45	-2,55	-2,77	-2,59	-3,39	-2,44	-2,51	-2,4	0	0	0	0	0	0	0	0	0	1	1	1	1	1
2	148,5	2	21,9932206464193	2	26	2	3	1	1	2	0	0	3	3	1	3	-,46	-,5175	-,575	-,514545454545455	-,532727272727273	-,550909090909091	-,569090909090909	-,587272727272727	-,92	-,83	-,745	-,66	-,5725	-,31	-1,05	-,56	-1,04	-,55	-,4	0	0	0	0	0	0	0	0	0	0	0	0	0	0
1	148	2	21,0463842220599	2	23	2	2	2	2	2	0	0	1	4	2	3	,28	,105714285714286	-,0685714285714286	,05	-,0266666666666667	-,103333333333333	-,18	-,94	-,86	-,78	-1,81	-1,17	-,64	-1,12	-1,28	-1,69	-1,77	-2,28	-2,4	0	0	0	0	0	0	0	0	0	0	0	0	0	0
2	149,5	2	21,8789498998893	2	24	2	2	1	1	2	0	0	3	3	1	1	-,62	-,678571428571428	-,737142857142857	-,75	-,793333333333333	-,836666666666667	-,88	-1,03	-,71	-,8	-,51	-,58	-1,14	-,53	-1,33	-1,37	-1,11	-,65	-,25	0	0	0	0	0	0	0	0	0	0	0	0	0	0
2	149,4	2	20,9226016067841	2	22	2	3	0	3	1	1	0	2	5	2	3	-,88	-1,10375	-1,3275	-1,375	-1,54	-1,705	-1,87	-2,035	-2,67	-2,49	-2,48	-2,45	-2,86	-3,24	-3,135	-3,03	-2,82	-2,64	-2,27	0	0	0	0	0	0	0	1	1	1	1	1	1	1
1	150,5	2	17,0417545060209	1	34	3	3	3	2	2	1	0	1	4	2	3	-,47	-,711111111111111	-,952222222222222	-1,025	-1,21	-1,395	-1,58	-1,765	-1,95	-2,64	-3,06	-2,58	-2,69	-2,98	-3,27	-3,27	-2,72	-2,15	-1,4	0	0	0	0	0	0	0	0	0	1	1	1	1	1
2	148,1	2	19,8325765799611	2	23	2	3	1	3	2	0	0	2	5	2	1	-,7	-,802222222222222	-,904444444444444	-,9775	-1,07	-1,1625	-1,255	-1,3475	-1,44	-1,62	-1,78	-2,56	-1,81	-2,26	-2,72	-1,81	-2,32	-1,98	-1,9	0	0	0	0	0	0	0	0	0	0	0	1	0	1
1	148,1	2	19,8325765799611	2	30	3	3	2	2	2	1	0	2	5	2	1	-,78	-,836666666666667	-,893333333333333	-1,0575	-1,15	-1,2425	-1,12	-1,125	-1,13	-1,66	-1,34	-1,67	-1,89	-2,15	-2,41	-1,33	-,85	-1	-,64	0	0	0	0	0	0	0	0	0	0	0	0	0	1
1	150	2	19,1555555555556	2	26	2	2	2	3	1	1	0	2	5	2	1	-2,34	-2,37375	-2,4075	-2,445	-2,48	-2,515	-2,55	-2,585	-2,61	-2,55	-3,11	-2,81	-2,76	-3,69	-2,85	-2,92	-2,64	-2,4	-1,78	1	1	1	1	1	1	1	1	1	1	1	1	1	1
1	149	2	19,3684969145534	2	25	2	1	1	1	1	1	1	3	3	1	1	-2,32	-2,25666666666667	-2,19333333333333	-2,1425	-2,08333333333333	-2,02416666666667	-1,965	-1,90583333333333	-1,84666666666667	-1,75	-1,81	-2,67	-1,61	-1,75	-2,99	-2,7	-2,41	-2,41	-2,79	1	1	1	1	1	1	0	0	0	0	0	1	0	0
1	149	2	21,8909058150534	2	29	2	1	2	1	1	0	1	1	1	1	1	-1,84	-1,83666666666667	-1,83333333333333	-1,755	-1,72666666666667	-1,69833333333333	-1,67	-1,64166666666667	-1,61333333333333	-1,81	-1,76	-2,33	-1,5	-1,95	-2,56	-2,9	-2,56	-2,21	-1,95	0	0	0	0	0	0	0	0	0	0	0	1	0	0
1	150,5	2	26,9754196973543	2	28	2	1	1	2	2	0	0	1	4	2	1	1,65	1,202	,754	,306	,903333333333333	,716666666666667	-,17	-,21	-,59	-,195	,2	-,43	-,59	-,6	-,61	-,26	-,84	-,3	-,55	0	0	0	0	0	0	0	0	0	0	0	0	0	0
2	149	2	18,0622494482231	1	28	2	1	0	1	1	1	0	2	5	2	1	,08	,0075	-,065	-,1375	-,21	,171666666666667	-,22	,42	,2	,03	,23	1,1	,3	,34	-,13	-,34	,08	-,14	,37	0	0	0	0	0	0	0	0	0	0	0	0	0	0
1	150,5	2	29,403648966347	2	28	2	2	2	2	2	0	0	1	1	1	1	1,12	,895714285714286	,671428571428571	,6975	,556666666666667	,415833333333333	,275	-,45	-1,01	-1,07	-,288333333333333	-1,19	-,57	-1,9	-1,23	-1,74	-2,08	-1,5	-1,5	0	0	0	0	0	0	0	0	0	0	0	0	0	0
2	148,5	2	23,9431350542462	2	27	2	1	1	1	2	1	0	1	1	1	1	-,51	-1,35531	-2,20113	-3,05	-3,016	-1,0975	-1,215	-1,3325	-2,88	-2,785	-2,69	-1,97	-1,92	-2,41	-2,9	-2,745	-2,59	-2,31	-2,52	0	0	1	1	1	0	0	0	1	1	1	0	0	1
2	150,5	2	22,2514100285869	2	24	2	1	1	1	1	1	0	3	3	1	1	-,99	-,93573	-,88245	-,83	-1,13	-1,015	-1,15	-1,24	-,57	-1,14	-1,08	-,87	-1,05	-2,2	-1,49	-1,32	-2,18	-1,54	-1,76	0	0	0	0	0	0	0	0	0	0	0	0	0	1
1	148,5	2	17,5945765171354	1	24	2	3	1	3	2	1	0	1	4	2	1	,59	,368333333333333	,146666666666667	,2825	,18	,0775	-,74	-,35	-,71	-,41	-,5	-,1	-,64	-,81	-,9	-1,23	-,83	-,57	-1,06	0	0	0	0	0	0	0	0	0	0	0	0	0	0
1	149	2	20,449529300482	2	18	1	1	0	2	1	1	0	2	2	1	1	-2,35	-2,22285714285714	-2,09571428571429	-2,03	-1,92333333333333	-1,81666666666667	-1,71	-1,46	-2,06	-1,62	-1,45	-2,1	-1,07	-1,92	-1,76	-1,16	-1,37	-,99	-,94	1	1	1	1	0	0	0	0	1	0	0	1	0	0
2	148	2	18,2615047479912	1	23	2	1	1	1	2	1	0	2	5	2	1	-,43	-,626666666666667	-,823333333333333	-,78	-,896666666666667	-1,01333333333333	-1,61	-1,42	-1,5	-1,615	-1,73	-1,6	-1,83	-2,26	-1,64	-1,91	-1,89	-1,32	-,97	0	0	0	0	0	0	0	0	0	0	0	0	0	1
2	148	2	18,2615047479912	1	24	2	1	1	1	2	1	0	2	2	1	1	-,08	-,365	-,65	-,935	-1,22	-,0716666666666667	-,75	-1,05	-,715	-,38	-,19	-,72	-,06	-,6	-,33	-,46	-,54	,13	,22	0	0	0	0	0	0	0	0	0	0	0	0	0	0
1	151,5	2	17,0353669030269	1	23	2	2	0	2	2	0	0	2	2	1	1	-,25	-,422857142857143	-,595714285714286	-,593636363636364	-,708181818181818	-,822727272727273	-,937272727272727	-1,46	-1,21	-2,1	-1,34	-1,51	-1,5425	-1,64	-1,78	-2,2	-2,53	-2,24	-2,2	0	0	0	0	0	0	0	0	0	1	0	0	0	0
2	149,5	2	20,8051364078702	2	24	2	2	3	2	2	0	0	1	4	2	1	-,24	-,3875	-,535	-,6825	-,83	-,4275	-,28	-,06	-,69	-,66	-,41	-,55	-,69	-,64	-,63	-1,26	-1,51	-1,04	-,67	0	0	0	0	0	0	0	0	0	0	0	0	0	0
1	151	2	25,8760580676286	2	23	2	3	1	2	2	1	0	1	4	2	1	-1	-1,4225	-1,845	-2,2675	-2,69	-1,24583333333333	-1,97	-2,4	-2,49	-2,35	-2,24	-2,13	-1,59	-1,99	-1,6	-1,98	-1,87	-1,05	-,76	0	0	0	1	1	0	0	1	1	1	1	1	0	0
1	151,7	2	24,1169188224512	2	22	2	3	0	1	2	1	0	3	3	1	2	-,23	-,22	-,21	-,2	-,19	-,5675	-,08	-,55	-1,02	-,866666666666667	-,905	-,56	-1,04	-,82	-,6	-,66	-,45	-,06	,15	0	0	0	0	0	0	0	0	0	0	0	0	0	0
1	149,5	2	20,4919408060312	2	32	3	2	3	3	1	0	1	1	1	1	1	-1	-1,28	-1,56	-1,84	-1,73	-1,9125	-2,48	-2,56	-2,81	-3,29	-2,27	-2,48	-3,19	-3,54	-2,95	-3,29	-3,07	-2,28	-2,12	0	0	0	0	0	0	1	1	1	1	1	1	1	1
2	151,5	2	19,7801958413663	2	19	1	3	0	3	1	1	0	3	6	2	1	-,78	-,84	-,9	-,97	-1,03333333333333	-1,09666666666667	-1,16	-1,2	-1,52	-1,16	-1,13	-1,335	-1,54	-2,04	-1,8	-1,73	-2,16	-1,03	-1,39	0	0	0	0	0	0	0	0	0	0	0	0	0	1
1	150	2	16,8	1	22	2	1	0	1	2	1	0	3	3	1	1	-,47	-,555	-,64	-,7175	-,8	-,8825	-,98	-1,37	-2	-1,21	-,99	-,79	-1,46	-1,51	-1,32	-1,19	-1,45	-1,07	-1,16	0	0	0	0	0	0	0	0	0	0	0	0	0	0
2	147,5	2	29,5547256535478	2	34	3	3	3	2	2	1	0	3	3	1	1	-,72	-,841666666666667	-,963333333333333	-,675	-,66	-,645	-1,45	-1,3	-1,15	-,82	-1,05	-,59	-,54	-1,59	-1,2	-1,35	-1,35	-1,4	-1,36	0	0	0	0	0	0	0	0	0	0	0	0	0	0
2	149	2	17,7469483356606	1	34	3	3	3	3	2	1	0	2	5	2	2	-,15	-,73926	-1,32867	-1,92	-1,59	-,670833333333333	-1,45	-1,42	-1,5	-1,61	-,85	-1,42	-1,4	-1,88	-2,53	-2,765	-3	-2,77	-2,35	0	0	0	0	0	0	0	0	0	0	0	0	0	0
1	150	2	19,1555555555556	2	27	2	3	1	2	2	0	0	2	2	1	2	,49	-,05	-,59	-,445	-,3	-,035	-,67	-1,64	-,59	-,39	-,46	-1,01	-,77	-,55	-,95	-1,29	-1,18	-1,47	-1,9	0	0	0	0	0	0	0	0	0	0	0	0	0	0
1	149,5	2	19,4628695428463	2	19	1	1	0	2	1	1	1	2	2	1	1	-3,11	-3,14833333333333	-3,18666666666667	-2,99272727272727	-2,95363636363636	-2,91454545454545	-3,34	-3,13	-2,98035	-2,83383	-2,69	-2,68	-2,7425	-2,93	-2,48	-2,225	-1,97	-1,49	-1,17	1	1	1	1	1	1	1	1	1	1	1	1	1	1
1	148	2	20,0420014609204	2	28	2	3	2	3	1	1	0	2	5	2	2	-1,99	-2,01132	-2,03463	-2,06	-2,36	-2,03583333333333	-2,05	-1,71	-1,56	-1,84	-1,71	-1,42	-2,1	-2,18	-2,18	-2,44	-2,11	-2,51	-1,92	0	1	1	1	1	1	1	0	0	0	0	0	1	1
1	148,7	2	21,6175244859167	2	20	2	1	0	2	1	1	0	3	3	1	2	-3,11	-3,0825	-3,055	-3,0275	-3	-3,08083333333333	-3,31	-3,28	-3,13	-3,37	-3,33	-3,185	-3,04	-2,93	-3,64	-3,37	-3,41	-2,74	-2,26	1	1	1	1	1	1	1	1	1	1	1	1	1	1
1	149	2	20,7197873969641	2	27	2	1	1	3	2	0	0	1	1	1	2	-,89	-1,185	-1,48	-1,67	-1,75	-1,41083333333333	-1,49	-1,94	-2,07	-1,7	-1,34	-1,87	-2,14	-2,31	-2,54	-2,42	-2,2	-2,49	-2,06	0	0	0	0	0	0	0	0	1	0	0	0	1	1
1	151	2	17,981667470725	1	33	3	3	3	3	1	1	1	2	5	2	1	-3,11	-3,054	-2,998	-2,942	-3,10666666666667	-3,10583333333333	-3,57	-3,13	-3,16017	-3,19347	-3,23	-3,42	-3,1	-3,615	-4,13	-3,85	-3,4	-1,76	-1,62	1	1	1	1	1	1	1	1	1	1	1	1	1	1
1	148,5	2	19,6805314650432	2	25	2	3	1	3	2	1	0	1	4	2	1	-,73	-,95904	-1,18881	-1,42	-2,01	-1,38416666666667	-1,51	-2,1	-2,18	-2,135	-2,09	-2,07	-2,3	-1,17	-1,86	-1,72	-1,83	-1,53	-1,65	0	0	0	0	1	0	0	1	1	1	1	1	1	0
2	149	2	18,1072924643034	1	26	2	3	2	2	1	1	0	1	1	1	2	-1,99	-2,22	-2,45	-2,68	-2,91	-2,26083333333333	-1,94	-2,79	-2,39	-2,48	-2,51	-2,63	-2,64	-2,1	-2,55	-2,53	-2,72	-1,61	-2,18	0	1	1	1	1	1	0	1	1	1	1	1	1	1
1	149	2	18,0622494482231	1	20	2	2	0	2	2	0	0	3	6	2	2	-1,25	-1,286	-1,322	-1,358	-1,33333333333333	-1,35416666666667	-1,44	-,82	-,24	-1,03	-1,12	-1,37	-1,5	-1,01	-1,66	-1,34	-1,46	-1,03	-1,19	0	0	0	0	0	0	0	0	0	0	0	0	0	0
1	149	2	19,323453898473	2	26	2	1	0	1	2	0	0	1	1	1	2	,17	-,82	,0866666666666667	,045	,00333333333333334	-,0383333333333333	-,08	,11	,26	-,82	,4	,82	-,33	-,16	,06	-,28	-,22	-,13	,32	0	0	0	0	0	0	0	0	0	0	0	0	0	0
2	151,6	2	17,2304564852653	1	16	1	1	0	1	1	0	1	1	4	2	2	-1,69	-1,2225	-,755	-,2875	,18	-,960833333333333	,41	,37	,1	,47	-,12	,2	,06	-,15	-,34	-,03	-,56	-,39	-,45	0	0	0	0	0	0	0	0	0	0	0	0	0	0
1	147,5	2	17,7420281528296	1	28	2	3	2	3	2	1	0	3	3	1	2	-1,42	-1,2075	-,995	-,7825	-,57	-1,6825	-1,65	-2,27	-1,94	-1,6	-1,81	-1,89	-2,05	-2,76	-2,26	-2,77	-3,02	-2,49	-2,69	0	0	0	0	0	0	0	1	0	0	0	0	1	1
1	150	2	22,7555555555556	2	23	2	2	1	3	1	0	1	3	6	2	1	-2,58	-2,60142857142857	-2,62285714285714	-2,3575	-2,28333333333333	-2,20916666666667	-2,135	-2,73	-2,08	-1,97	-2,2	-2,08	-1,69	-2,37	-3,16	-3,43	-3,08	-2,06	-1,87	1	1	1	1	1	1	1	1	1	0	1	1	0	1
1	150	2	16,1777777777778	1	32	3	3	2	3	1	1	0	3	6	2	2	-1,31	-1,31	-1,31	-1,31	-1,65333333333333	-1,73916666666667	-2,07	-2,06	-2,24	-2,55	-2,22	-1,77	-2,34	-2,32	-2,4	-2,79	-2,8	-1,83	-1,54	0	0	0	0	0	0	1	1	1	1	1	0	1	1
2	151	2	21,1832814350248	2	30	3	3	2	2	2	0	0	2	2	1	2	2,6	,89	,31	,16	,77	1,12916666666667	,23	,4	,04	,41	,14	-,43	-,93	-1,33	-1,11	-1,38	-1,75	-1,49	-1,34	0	0	0	0	0	0	0	0	0	0	0	0	0	0
2	147,6	2	20,0589743024802	2	22	2	3	1	3	2	1	0	2	2	1	2	-1,13	-1,41	-1,69	-1,53	-1,37	-2,045	-2,43	-2,22	-2,4642	-2,71062	-2,96				-3,57142857142857	-3,58	-4,03	-3,79	-3,87	0	0	0	0	0	1	1	1	1	1	1
2	150	2	21,1555555555556	2	20	2	3	1	3	2	1	0	1	4	2	1	-1,53	-1,842	-2,154	-2,466	-2,08636363636364	-2,22545454545455	-2,89	-2,69	-2,93	-2,15	-2,53	-3,06	-3,0375	-2,97	-3,14	-3,76	-3,48	-2,91	-2,63	0	0	1	1	1	1	1	1	1	1	1	1	1	1
1	150,5	2	19,1167867904328	2	26	2	3	1	3	2	1	0	1	1	1	2	-,47	-,46	-,45	-,44	-,526666666666667	-,540833333333333	-,43	-,78	-1,13	-1,68	-1,055	-,43	-,64	-,74	-,97	-,69	-,95	-,46	-,49	0	0	0	0	0	0	0	0	0	0	0	0	0	0
2	150	2	21,5555555555556	2	28	2	2	2	3	1	1	0	2	2	1	2	-2,17	-2,1675	-2,165	-2,1625	-2,16	-2,20333333333333	-2,38	-1,55	-2,33	-2,04	-2,53	-2,23	-2,25	-1,5	-2,03	-2,4	-2,68	-2,04	-1,25	1	1	1	1	1	1	1	0	1	1	1	1	1	0
1	151	2	17,8939520196483	1	23	2	3	1	3	1	1	0	3	6	2	2	-3,08	-3,084	-3,088	-3,092	-3,03333333333333	-3,02166666666667	-2,12	-2,75	-2,62	-2,83	-2,92	-2,68	-2,94	-3,04	-3,37	-3,7	-3,78	-2,61	-2,17	1	1	1	1	1	1	1	1	1	1	1	1	1	1
2	150,5	2	18,1454950828357	1	24	2	3	1	3	1	1	0	1	1	1	2	-3,3	-3,275	-3,25	-3,225	-3,2	-2,67916666666667	-2,91	-3,09	-2,74	-2,03	-2,15	-2,45	-1,81	-2,59	-2,07	-2,53	-2,43	-2,77	-2,81	1	1	1	1	1	1	1	1	1	1	1	1	0	1
1	151,1	2	18,2206724917339	1	27	2	2	2	3	1	1	0	1	4	2	2	-1,2	-1,12	-1,04	-,96	-,88	-1,35	-1,53	-,65	-,75	-,9	-,87	-1,29	-1,56	-1,66	-1,24	-1,23	-1,72	-1,51	-1,7	0	0	0	0	0	0	0	0	0	0	0	0	0	0
2	147,6	2	20,4720881897166	2	20	2	3	0	2	1	1	0	3	6	2	2	-3,84	-3,6925	-3,545	-3,3975	-3,25	-3,88166666666667	-2,96	-3,04	-3,22	-3,39	-2,93	-3,71	-3,94	-3,38	-2,85	-2,91	-3,78	-2,97	-2,61	1	1	1	1	1	1	1	1	1	1	1	1	1	1
1	148,5	2	16,8690269700371	1	19	1	3	0	3	1	1	0	3	3	1	2	-1,5	-1,906	-2,312	-2,718	-2,17333333333333	-2,34166666666667	-3,43	-3,36	-3,57	-3,04	-3,5	-3,45	-3,52	-3,5	-3,39	-3,31	-3,61	-2,98	-2,11	0	0	1	1	1	1	1	1	1	1	1	1	1	1
2	150	2	19,8222222222222	2	20	2	2	1	2	2	1	0	1	4	2	2	-,59	-,69	-,83	-,65	,35	-,456666666666667	-1,1	-,79	-,48	-,78	-,21	-,67	-,27	-,85	-,95	-1,05	-1,8	-,55	-,59	0	0	0	0	0	0	0	0	0	0	0	0	0	0
2	149,2	2	19,6759841585866	2	33	3	3	2	3	2	1	0	3	6	2	2	-,99	-,85581	-,72261	-,59	-1,45	-1,415	-1,12	-1,57	-1,4	-1,58	-1,75	-1,79	-2,01	-1,44	-2,25	-2,46	-3,05	-2,64	-2,29	0	0	0	0	0	0	0	0	0	0	0	0	1	0
1	149,5	2	20,1340029753582	2	25	2	3	3	3	2	0	0	1	4	2	2	1,65	,965	,28	,47	,3	,316666666666667	-,345	-,77	-,69	-,82	-1,23	-1,34	-1,55	-1,13	-1,78	-2,01	-2,15	-1,74	-1,22	0	0	0	0	0	0	0	0	0	0	0	0	0	0
1	150,5	2	17,2625026213839	1	17	1	1	0	1	1	1	0	2	2	1	2	-1,8	-1,51428571428571	-1,22857142857143	-1,3725	-1,23	-1,0875	-,945	,2	,36	,13	-,08	-,55	-,09	-,22	-,41	-1,07	-,2	-,04	-,11	0	0	0	0	0	0	0	0	0	0	0	0	0	0
1	150	2	23,4222222222222	2	20	2	1	1	2	2	0	0	1	4	2	2	,28	-,29	-,86	-,69	,25	-,440833333333333	-,06	-,56	-,59	-,56	-,54	-1,06	-1,45	-1,24	-1,68	-2,02	-1,69	-,99	-,62	0	0	0	0	0	0	0	0	0	0	0	0	0	0
1	150	2	17,6444444444444	1	26	2	1	2	2	2	0	0	2	5	2	2	-,78	-,925	-1,07	-2,01	-1,33	-1,5925	-1,51	-1,69	-1,95	-2,14	-2,46	-2,86	-2,73	-2,68	-2,43	-2,32	-2,38	-1,94	-1,7	0	0	0	1	0	0	0	0	0	1	1	1	1	1
2	148,7	2	18,8135777952748	2	32	3	3	3	3	2	1	0	2	5	2	2	-1,03	-1,12	-1,21	-1,24	-2,76	-1,6925	-1,52	-2,12	-2	-2,235	-2,47	-2,67	-2,62	-2,68	-2,25	-3,01	-2,45	-2,36	-2,46	0	0	0	0	1	0	0	1	0	1	1	1	1	1
1	149,5	2	25,2793592912831	2	24	2	3	2	3	1	1	1	2	2	1	3	-,89	-1,2	-1,56	-1,205	-,85	-1,14833333333333	-,67	-,93	-,69	-,755	-,82	-1,26	-1,51	-1,51	-1,67	-1,76	-1,03	-,29	-,31	0	0	0	0	0	0	0	0	0	0	0	0	0	0
2	150,2	2	22,1630812711325	2	23	2	1	1	3	1	1	0	3	6	2	2	-2,07	-2,29437	-2,52081	-2,75	-2,24	-2,4325	-2,34	-2,69	-2,65	-2,94	-3,23	-3,39	-2,94	-3,16	-3,365	-3,57	-3,17	-2,35	-2,3	1	1	1	1	1	1	1	1	1	1	1	1	1	1
1	150	2	21,5555555555556	2	26	2	3	1	3	2	0	0	3	3	1	3	-,65	-,74	-,83	-1,01	-1,19	-,920833333333333	-1	-1,045	-1,09	-1,575	-2,06	-1,83	-1,3	-,93	-,9	-1,39	-1,82	-1,06	-,28	0	0	0	0	0	0	0	0	0	0	1	0	0	0
1	150	2	21,2	2	32	3	3	3	3	2	1	0	3	6	2	3	,75	-,55	-,17	,08	,25	,254166666666667	-,33	,46	,42	,125	-,17	-,4	-,44	-,34	-,24	-,48	-,93	-,67	-,38	0	0	0	0	0	0	0	0	0	0	0	0	0	0
2	147,5	2	17,9258833668486	1	26	2	1	1	3	2	1	0	3	3	1	3	-,86	-1,02564	-1,19214	-1,36	-,77	-1,385	-1,5	-,95	-,63	-1,27	-1,91	-1,934	-1,934	-1,97	-1,7	-2,05	-1,51	-1,25	-1,83	0	0	0	0	0	0	0	0	0	0	0	0	0	0
2	150	2	28,4444444444444	2	39	3	3	3	3	2	0	0	2	2	1	3	,65	-1,35	-,78	-,33	-1,11	-,204166666666667	-,76	-,725	-,69	-1,15	-1,61	-1,45	-1,4	-1,55	-1,7	-2,28	-1,78	-1,34	-,93	0	0	0	0	0	0	0	0	0	0	0	0	0	0
1	148,8	2	20,4142097352295	2	16	1	1	0	2	1	1	0	2	2	1	3	-3,11	-2,89377	-2,68065	-2,47	-2,87	-2,45583333333333	-2,325	-1,79	-2,02	-2,13	-2,17	-1,71	-1,54	-1,445	-1,35	-,59	-1,61	-,61	-,71	1	1	1	1	1	1	1	0	1	1	1	0	0	0
2	148	2	21,5029218407597	2	32	3	3	2	2	2	1	0	1	4	2	3	-,35	-1,35	-,48	-,59	-,78	-,9375	-1,54	-1,51	-1,75	-2,03	-1,72	-2,2	-1,76	-1,88	-1,44	-2,31	-2,52	-2,05	-1,95	0	0	0	0	0	0	0	0	0	1	0	1	0	0
1	151,5	2	18,7345467219989	2	29	2	3	3	3	1	1	0	2	2	1	3	-1,52	-1,88	-1,9	-1,285	-,67	-1,40333333333333	-,78	-1,2	-1,22	-1,01	-1,43	-1,27	-1,24	-1,22	-1,58	-2,2	-1,68	-1,24	-1,39	0	0	0	0	0	0	0	0	0	0	0	0	0	0
1	149	2	16,8010449979731	1	23	2	3	1	3	2	1	0	1	1	1	3	-,47	-,08	,39	-,2	-,7	-,524166666666667	-,15	-,45	-,24	-,41	-,41	-,23	-,6	-,46	-1,35	-2,06	-1,46	-,99	-,68	0	0	0	0	0	0	0	0	0	0	0	0	0	0
1	148,5	2	18,5015134510084	2	25	2	3	1	3	1	0	1	3	3	1	3	-2,47	-2,60406	-2,74059	-2,88	-3,25	-2,84083333333333	-2,31	-3,33	-2,24	-3,3	-3,53	-3,445	-3,36	-2,71	-3,18	-4,31	-3,45	-3,23	-2,84	1	1	1	1	1	1	1	1	1	1	1	1	1	1
1	151	2	19,9114073944125	2	25	2	3	2	2	2	0	0	2	5	2	3	,12	-1,01	-1,27	-1,3	-2,18	-1,5425	-3,8	-3,21	-2,85	-2,92	-3,97	-3,92	-3,87	-4,52	-4,51	-4,5	-4,78	-4,64	-4,07	0	0	0	0	1	0	1	1	1	1	1	1	1	1
1	150	2	19,2	2	24	2	1	1	2	1	1	0	3	3	1	3	-1,76	-2,71	-2,96	-2,36	-1,59	-1,935	-1,63	-1,85	-1,4	-2,2	-2,29	-2,1	-2,18	-2,88	-3,11	-3,34	-2,97	-2,1	-2,02	0	1	1	1	0	0	0	0	0	1	1	1	1	1
2	150	2	16,4888888888889	1	32	3	3	2	2	1	1	0	3	3	1	3	-,62	-,77	-,78	-1,055	-1,33	-,795	-1,25	-,99	-,4	-,36	-,7	-1,07	-1,04	-1,42	-1,13	-2,12	-2,02	-1,31	-1,28	0	0	0	0	0	0	0	0	0	0	0	0	0	0
2	149	2	21,8909058150534	2	24	2	1	0	2	2	1	0	2	2	1	3	-,08	-1,15	-,93	-1,24	-,9175	-1	-1,184	,05	-1,36	-,83	-1,92	-1,788	-1,788	-1,59	-1,35	-1,4	-1,43	-1,2	-1,5	0	0	0	0	0	0	0	0	0	0	0	0	0	0
1	148,5	2	21,1769774059336	2	27	2	1	2	1	2	0	0	3	3	1	3	,06	-1,37	-,7	-1,03	-,91	-,580909090909091	-1,15	-1,41	-1,81	-2,07	-1,69	-1,35	-1,39	-1,51	-1,77	-1,01	-1,35	-,71	-,73	0	0	0	0	0	0	0	0	0	1	0	0	0	0
1	150	2	24,2666666666667	2	22	2	1	0	2	2	0	0	1	1	1	3	-,17	-,47	-,77	-,84	-,57	-,6575	-1,03	-1,31	-,45	-,883333333333333	-1,145	-1,75	-1,34	-1,9	-2,16	-1,71	-1,32	-1,33	-1,15	0	0	0	0	0	0	0	0	0	0	0	0	0	0
1	148,5	2	15,9167431894705	1	19	1	3	0	2	1	1	0	2	5	2	3	-1	-2,09	-1,52	-2,15	-2,02	-1,00416666666667	-,69	-1,67	-1,4	-1,37	-1,34	-1,72	-1,01	-1,17	-1,89	-1,85	-2,14	-1,51	-2,1	0	1	0	1	1	0	0	0	0	0	0	0	0	0
2	150	2	16,9777777777778	1	22	2	3	0	3	2	1	0	2	2	1	3	-,08	-,67	,06	-,435	-,93	-,634166666666667	-,64	-,965	-1,29	-1,09	-1,13	-1,13	-1,41	-1,565	-1,72	-1,6	-1,31	-1,87	-1,86	0	0	0	0	0	0	0	0	0	0	0	0	0	0
2	150,5	2	20,5295747287558	2	36	3	3	3	1	2	1	0	3	3	1	3	-,08	-,625	-1,17	-,84	-,82	-,338333333333333	-1,34	-1,29	-,02	-,69	-,77	-,53	-,7	-1,11	-1,57	-2,03	-1,1	-1,14	-,98	0	0	0	0	0	0	0	0	0	0	0	0	0	0
2	150	2	23,7777777777778	2	20	2	1	0	1	1	1	0	1	1	1	3	-2,87	-4,42	-3,73	-2,51	-2,58	-2,32833333333333	-2,41	-2,5	-2,33433	-2,17116	-2,01	-1,98	-1,57	-1,85148	-2,13453	-2,42	-2,22	-1,51	-1,47	1	1	1	1	1	1	1	1	1	1	1	0	0	0
1	151,7	2	16,5559388673044	1	21	2	1	1	2	2	0	1	2	5	2	3	-1	-1,63	-1,315	-1	-1,46	-1,01818181818182	-,83	-1,23	-,94	-1,4	-1,56	-1,04	-1,185	-1,62	-1,86	-2,06	-1,39	-1,1	-1,46	0	0	0	0	0	0	0	0	0	0	0	0	0	0
2	151	2	16,8852243322661	1	19	1	1	0	2	2	0	0	2	2	1	3	-,62	-1,14	-,92	-,975	-1,03	-1,325	-,88	-1,76	-1,58	-1,69	-2,03	-1,874	-1,874	-1,64	-1,84	-2,04	-1,28	-1,47	-,2	0	0	0	0	0	0	0	0	0	0	1	0	0	0
2	150	2	23,6	2	32	3	2	3	1	1	1	0	2	5	2	3	-1,96	-2,55	-2,3	-2,14	-1,7	-2,16833333333333	-2,01	-2,48	-2,34	-2,31	-2,39	-2,65	-2,46	-2,93	-3,64	-3,55	-3,43	-3,03	-2,58	0	1	1	1	0	1	1	1	1	1	1	1	1	1
1	148,5	2	17,0504143568117	1	33	3	2	3	2	2	1	0	1	4	2	3	-1,52	-1,56	-2,17	-1,02	-,88	-1,67833333333333	-2,03	-1,8	-1,5	-1,55	-2,29	-2,32	-1,9	-2,25	-1,85	-2,165	-2,48	-2,22	-1,98	0	0	1	0	0	0	1	0	0	0	1	1	0	1
2	148	2	15,2483564645727	1	26	2	3	2	3	1	1	0	3	3	1	3	-,62	-1,46	-1,17	-1,16	-,97	-1,24916666666667	-1,37	-1,31	-1,83	-2,02	-1,76	-1,74	-2,13	-2,345	-2,56	-2,28	-2,22	-1,89	-1,89	0	0	0	0	0	0	0	0	0	1	0	0	1	1
1	149,8	2	15,1514881435149	1	39	3	3	3	2	2	1	0	3	3	1	3	-1,84	-1,72	-2,11	-2,11	-1,77	-2,19416666666667	-2,89	-2,73	-2,72	-3,08	-2,61	-2,66	-2,69	-3,41	-3,51	-3,07	-2,63	-2,45	-1,73	0	0	1	1	0	1	1	1	1	1	1	1	1	1
1	149,5	2	19,5970962293487	2	32	3	2	3	2	2	0	0	2	2	1	3	-,25	-1,51	-1,12	-1,08	-1,4	-,945833333333333	-1,42	-1,32	-2,31	-1,96	-1,96	-1,21	-1,92	-1,67	-2,12	-2,38	-1,81	-1,94	-1,82	0	0	0	0	0	0	0	0	1	0	0	0	0	0
1	149	2	17,8820773839016	1	24	2	1	1	3	2	1	0	2	5	2	3	,28	,04	-,2	-,175	-,326666666666667	-,478333333333333	-,63	-,781666666666667	-1,64	-1,81	-1,36	-1,79	-1,54	-2,32	-2,6	-2,93	-3,14	-2,82	-2,38	0	0	0	0	0	0	0	0	0	0	0	0	0	1
1	148,5	2	24,351256674489	2	27	2	2	2	3	2	0	0	3	6	2	3	,28	,03875	-,2025	-,53	-,8	-1,07	-1,34	-1,61	-1,65	-2,75	-1,71	-3,12	-2,96	-3,47	-3,75	-3,99	-3,94	-2,86	-2,81	0	0	0	0	0	0	0	0	0	1	0	1	1	1
2	151	2	20,7885619051796	2	24	2	3	1	3	2	0	0	2	2	1	1	-2,17	-2,06	-1,95	-1,9625	-1,89333333333333	-1,82416666666667	-1,755	-1,4	-1,37	-1,21	-1,93	-1,635	-1,34	-2,21	-3,31	-2,62	-2,51	-2,09	-2,38	1	1	0	0	0	0	0	0	0	0	0	0	0	1
2	151	2	16,4905048024209	1	34	3	2	3	2	2	1	0	1	1	1	1	,56	,404	,248	,092	,15	,0475	-1,15	-,6	-,69	-,38	-1,66	-1,165	-,67	-,86	-1,61	-2,17	-1,66	-1,17	-,65	0	0	0	0	0	0	0	0	0	0	0	0	0	0
1	150	2	18,5333333333333	2	18	1	1	0	2	2	1	0	1	4	2	3	-1,58	-1,7275	-1,875	-1,975	-2,10666666666667	-2,23833333333333	-2,37	-2,50166666666667	-2,76	-3,39	-4,02	-3,56	-3,16	-3,38	-3,98	-3,88	-3,78	-3,33	-2,62	0	0	0	0	1	1	1	1	1	1	1	1	1	1
2	150	2	19,1555555555556	2	29	2	1	0	1	2	0	0	2	2	1	1	-1,06	-1,162	-1,264	-1,366	-,65	-,5475	-1,485	-1,4	,92	-,21	,36	-,67	,17	,16	-,04	,44	,42	,58	,31	0	0	0	0	0	0	0	0	0	0	0	0	0	0
2	150	2	18,6222222222222	2	23	2	1	1	2	1	1	0	1	1	1	1	-2,04	-1,984	-1,928	-1,872	-2,06666666666667	-2,07333333333333	-1,61	-2,18	-1,82	-2,84	-2,39	-2,43	-2,12	-2,86	-2,61	-1,76	-2,72	-2,39	-2,51	1	0	0	0	1	1	0	1	0	1	1	1	1	1
2	150	2	22,8	2	31	3	1	0	1	1	1	0	2	5	2	1	,46	-,115	-,69	-1,265	-1,84	-,606666666666667	-1,47	-1,2	-2,19	-2,56	-2,18	-2,06	-2,1	-2,7	-3,28	-2,88	-3,11	-1,52	-1,51	0	0	0	0	0	0	0	0	1	1	1	1	1	1
1	150	2	22,3555555555556	2	36	3	1	3	1	2	0	0	3	6	2	1	,06	,15318	,24642	,34	-,24	-,0483333333333333	,38	1,24	,8	-,3	,34	,07	-,2	-1,16	-,98	-1,18	-1,19	-1,51	-1,21	0	0	0	0	0	0	0	0	0	0	0	0	0	0
2	148	2	17,3940832724617	1	29	2	1	2	1	2	0	0	3	6	2	1	-,48	-,5994	-,71928	-,84	-,54	-,838333333333333	-,905	-1,14	-1,38	-1,01	-1,3	-1,38	-1,34	-1,97	-1,92	-2,41	-2,96	-2,05	-1,99	0	0	0	0	0	0	0	0	0	0	0	0	0	0
2	148	2	20,2702702702703	2	24	2	2	2	2	1	1	1	1	1	1	1	-3,3	-3,3875	-3,475	-3,5625	-3,65	-3,25833333333333	-2,805	-2,44	-2,78	-3,32	-2,57	-2,92	-3,2	-3,6	-3,91	-3,64	-4,01	-3,36	-3,03	1	1	1	1	1	1	1	1	1	1	1	1	1	1
1	147,5	2	17,8339557598391	1	32	3	3	2	3	2	1	0	3	3	1	1	-,73	-,61938	-,50949	-,4	-,91	-1,355	-1,19	-,93	-1,27	-1,14	-1,6	-1,915	-2,23	-2,33	-2,2	-2,665	-3,13	-2,21	-1,88	0	0	0	0	0	0	0	0	0	0	0	0	1	1
2	149	2	18,2874645286248	1	36	3	3	2	3	2	1	0	1	1	1	1	,03	-,24309	-,51615	-,79	-,93	-,461666666666667	-,83	-1,42	-1,44	-1,23	-,85	-,77	-1,15	-1,5	-1,78	-2,02	-2,16	-1,96	-1,22	0	0	0	0	0	0	0	0	0	0	0	0	0	0
2	151,5	2	19,1266651417617	2	18	1	1	0	2	1	1	0	2	2	1	2	-,97	-1,13553	-1,30203	-1,47	-1,87	-1,47416666666667	-1,56	-1,5	-1,08	-2,05	-1,98	-2,23	-2,18	-2,05	-2,05	-2,36	-2,33	-1,87	-2,02	0	0	0	0	0	0	0	0	0	1	0	1	1	1
1	150,5	2	22,4280085208773	2	17	1	2	1	3	2	0	0	2	2	1	2	1,12	,1	,34	-,97	,08	-,138333333333333	-,15	-,47	-,14	-,5	-,59	-,99	-1,9	-1,54	-2,62	-1,8	-2,6	-2,62	-2,41	0	0	0	0	0	0	0	0	0	0	0	0	0	0
1	149,3	2	18,5729429904861	2	33	3	3	3	3	2	1	0	3	3	1	2	-,91	-1,03896	-1,16883	-1,3	-,91	-1,57666666666667	-2,15	-2,29	-2,2	-2,09	-2	-1,71	-2,51	-2,73	-2,89	-2,67	-3,01	-2,49	-2,2	0	0	0	0	0	0	1	1	1	1	0	0	1	1
1	151	2	23,3323099864041	2	34	3	1	2	1	2	0	0	1	4	2	2	,11	,14319	,17649	,21	,51	-,5275	-,88	-,95	-,785	-,62	,05	-,7	-1,42	-,77	-1,13	-1,67	-1,68	-,81	-,57	0	0	0	0	0	0	0	0	0	0	0	0	0	0
1	150	2	18,0444444444444	1	27	2	1	3	3	2	1	0	2	5	2	1	,41	,02997	-,34965	-,73	-,76	-,481666666666667	-1,32	-1,85	-1	-,72	-1,7	-1,38	-1,73	-1,88	-2,03	-2,04	-2,07	-1,78	-1,77	0	0	0	0	0	0	0	0	0	0	0	0	0	0
2	151,5	2	21,4793756603383	2	25	2	1	1	1	2	1	0	3	3	1	2	-,64	-1,51182	-2,38428	-3,26	-2,53	-1,89416666666667	-2,91	-3,055	-3,2	-3,93	-2,99	-3,32	-3,65	-3,36	-3,59	-3,815	-4,04	-3,19	-3,02	0	0	1	1	1	0	1	1	1	1	1	1	1	1
2	149,5	2	19,1496739410074	2	31	3	2	2	2	1	1	0	1	4	2	2	-1,66	-1,44	-1,76	-1,34	-1,63	-2,20166666666667	-1,98	-1,9	-2,52	-2,04	-1,7	-2,79	-2,96	-2,95	-2,63	-3,07	-3,77	-2,16	-1,71	0	0	0	0	0	1	0	0	1	1	0	1	1	1
2	150	2	21,2	2	25	2	2	1	1	1	1	0	1	1	1	2	-1,15	-1,35198	-1,55511	-1,76	-1,27	-1,80416666666667	-1,15	-1,83	-2,21	-1,35	-1,87	-1,84	-2,72	-2,96	-2,82	-3,06	-3,23	-3,13	-3,09	0	0	0	0	0	0	0	0	1	0	0	0	1	1
1	148,5	2	18,2294323708465	1	28	2	3	2	3	1	1	0	2	2	1	2	-,89	-,90243	-,91575	-,93	-1,33	-,898333333333333	-1,51	-1,39	-1,43	-,3	-1,43	-1,49	-,91	-1,49	-1,45	-2,29	-1,99	-1,72	-1,32	0	0	0	0	0	0	0	0	0	0	0	0	0	0
1	149	2	20,4945723165623	2	30	3	2	3	3	2	1	0	2	5	2	2	-1,65	-1,83	-2,43	-1,78	-1,19	-2,19583333333333	-2,49	-2,1	-1,53	-2,16	-2,03	-2,07	-2,96	-3,7	-2,75	-3,48	-3,37	-2,69	-2,86	0	0	1	0	0	1	1	1	0	1	1	1	1	1
2	149	2	24,2331426512319	2	32	3	2	2	1	1	1	0	3	3	1	2	-1,15	-1,86	-,93	-,15	-,42	-,65	,24	,35	,39	-,82	-,01	-,64	,05	-1,14	-,86	-1,12	-1,38	-,24	,81	0	0	0	0	0	0	0	0	0	0	0	0	0	0
1	148,7	2	18,7231279020283	2	23	2	2	1	3	2	1	0	1	4	2	2	-1,39	-1,73826	-2,08791	-2,44	-1,88	-1,75666666666667	-1,84	-2,83	-1,15	-2,02	-2,2	-1,82	-2,27	-2,59	-2,26	-2,25	-2,75	-2,06	-1,59	0	0	1	1	0	0	0	1	0	1	1	0	1	1
2	151,2	2	18,0216119369559	1	27	2	3	2	3	1	1	0	3	3	1	2	-1,42	-2,49	-2,05	-2,01	-1,81	-2,05333333333333	-1,52	-2,59	-2,65	-3,37	-2,86	-3,16	-2,94	-3,22	-3,37	-4,12	-4,38	-3,48	-2,5	0	1	1	1	0	1	0	1	1	1	1	1	1	1
2	150	2	23,1111111111111	2	27	2	3	3	3	2	0	0	1	1	1	2	-1,15	-1,12	-,14	-,28	,44	-,9625	,265	-,17	-,18	-,465	-,75	-,61	-,7	-,33	-1,38	-1,05	-1,01	-1,05	-1,87	0	0	0	0	0	0	0	0	0	0	0	0	0	0
1	151	2	18,9903951581071	2	26	2	3	1	3	2	0	0	2	5	2	2	1,2	,22	,5	-,37	,12	,708333333333333	,76	,04	,3	,9	,15	,07	,02	-,26	-,15	,09	-,33	-,33	,07	0	0	0	0	0	0	0	0	0	0	0	0	0	0
2	150	2	24,2666666666667	2	30	3	1	1	1	2	1	0	3	6	2	2	-,08	-,005	,07	-1,02	-1,3	-,546666666666667	-1,12	-1,33	-1,84	-,83	-1,345	-1,86	-1,2	-1,5	-2,22	-1,58	-2,5	-1,13	-,49	0	0	0	0	0	0	0	0	0	0	0	0	0	0
2	151,5	2	19,8673332679803	2	18	1	1	0	1	1	1	0	3	3	1	2	-2,23	-1,88	-1,02	-1,51	-,58	-1,82583333333333	-1,54	-1,64	-,51	-,89	-1,26	-,99	-1,26	-,99	-1,76	-1,38	-1,12	-,26	-,18	1	0	0	0	0	0	0	0	0	0	0	0	0	0
1	151,5	2	16,904660763106	1	17	1	3	0	2	1	0	1	1	1	1	2	-5	-5,108	-5,216	-5,324	-5,12666666666667	-5,15833333333333	-5,02	-5,75	-5,27	-4,75	-5,12	-4,68	-5,38	-4,63	-4,01	-4,25	-4,31	-3,1	-2,06	1	1	1	1	1	1	1	1	1	1	1	1	1	1
1	149,1	2	21,1868123563649	2	32	3	1	2	1	2	0	0	1	4	2	2	1,28	1,23	,31	,07	-,16	,925833333333333	-,1	-,79	,21	,13	,49	-,15	,43	-,96	-,26	-,33	-,47	,66	,99	0	0	0	0	0	0	0	0	0	0	0	0	0	0
1	150,5	2	24,0173949514906	2	24	2	2	0	2	1	1	0	2	2	1	3	-1	-1,28871	-1,57842	-1,87	-1,29	-1,19166666666667	-1,37	-,65	-1,21	-1,8	-1,35	-2,28	-1,46	-1,77	-1,9	-2,42	-2,31	-1,72	-2,15	0	0	0	0	0	0	0	0	0	0	0	1	0	0
2	148,4	2	17,345848983951	1	26	2	2	1	3	1	1	0	3	6	2	3	-1,66	-2,69	-2,69	-2,87	-2,67	-1,89333333333333	-2,27	-2,36	-1,89	-2,8	-2,5	-2,05	-2,22	-2,63	-2,11	-2,62	-2,51	-1,76	-2,03	0	1	1	1	1	0	1	1	0	1	1	1	1	1
1	150,3	2	29,0392822693491	2	32	3	1	1	2	2	0	0	3	6	2	3	-,47	-1,23	-1,82	-1,13	-1,29	-1,17833333333333	-2,02	-1,83	-1,56	-1,75	-,89	-1,74	-2,17	-1,85	-2,03	-2,6	-2,47	-1,1	-,54	0	0	0	0	0	0	1	0	0	0	0	0	1	0
1	150	2	17,4666666666667	1	26	2	1	1	2	2	1	0	1	1	1	3	-,23	-,27	-,42	-,96	-,85	-,588333333333333	-1,14	-,89	-1,85	-1,3	-1,25	-1,87	-1,09	-1,27	-1,49	-1,33	-1,1	-,13	,13	0	0	0	0	0	0	0	0	0	0	0	0	0	0
2	151,5	2	14,6390876711434	1	34	3	2	3	3	1	1	0	2	2	1	3	-2,5	-,8	-1,2	-1,62	-2,04	-2,3875	-1,79	-1,19	-2,56	-2,04	-2,72	-2,93	-2,23	-2,78	-2,93	-2,78	-2,57	-2,55	-2,57	1	0	0	0	1	1	0	0	1	1	1	1	1	1
1	150	2	19,3333333333333	2	36	3	2	3	2	2	0	0	3	6	2	3	-,78	-,92	-1,86	-,62	-1,05	-1,20916666666667	-1,09	-1,32	-1,17	-1,36	-1,98	-,92	-1,81	-1,24	-1,765	-2,29	-1,75	-,99	-,99	0	0	0	0	0	0	0	0	0	0	0	0	0	0
2	148,5	2	19,9979593918988	2	25	2	3	1	1	2	1	0	1	4	2	3	-,59	-,25	-,29	-,33	-,49	-1,29416666666667	-1,08	-,78	-1,58	-1,75	-1,3	-1,69	-2,28	-2,65	-2,1	-2,34	-3,03	-2,54	-2,9	0	0	0	0	0	0	0	0	0	0	0	0	1	1
2	150	2	20,9333333333333	2	36	3	2	2	2	1	1	1	1	1	1	3	-1,69	-2,94	-2,355	-1,77	-1,28	-1,58583333333333	-,54	-1,4	-1,87	-1,16	-1,56	-1,75	-1,44	-1,92	-2,37	-1,8	-2	-1,61	-1,33	0	1	1	0	0	0	0	0	0	0	0	0	0	0
1	151	2	17,8500942941099	1	32	3	3	3	2	2	1	0	1	4	2	3	-,78	-,64	-,77	-1,09	-1,5	-1,63	-2,75	-1,37	-2,14	-2,47	-2,875	-3,28	-2,82	-2,91375	-3,01032	-3,11	-2,98	-1,22	-1,13	0	0	0	0	0	0	1	0	1	1	1	1	1	1
1	148	2	19,9506939371804	2	22	2	1	0	1	2	0	0	3	3	1	3	,5	,02	,25	-,35	-,7	-,275	-,69	-1	,15	-,82	-,87	-1,01	-1,36	-,89	-1,31	-1,73	-1,01	-,6	-,2	0	0	0	0	0	0	0	0	0	0	0	0	0	0
1	151,7	2	18,7286342567144	2	35	3	2	3	3	2	1	0	3	3	1	3	-,25	-1,69	-,61	-1	-1,26	-,591666666666667	-1,65	-1,25	-1,56	-1,79	-1,67	-1,86	-1,07	-1,48	-2,3	-2,32	-1,4	-1,62	-1,81	0	0	0	0	0	0	0	0	0	0	0	0	0	0
2	150	2	21,6	2	24	2	2	1	1	1	1	0	3	6	2	3	-2,12	-2,23	-2,34	-1,3	-1,23	-2,08666666666667	-1,5	-1,87	-2,42	-2,21	-2,05333333333333	-1,79	-2,04	-2,37	-2,7	-1,82	-1,62	-1,98	-1,61	1	1	1	0	0	1	0	0	1	1	1	0	1	1
2	148	2	19,5854638422206	2	36	3	3	3	2	1	1	0	1	4	2	3	-,88	-,94	-,93	-,85	-,77	-1,55083333333333	-1,59	-1,665	-1,74	-1,87	-1,83	-1,8	-2,49	-2,76	-2,15	-2,96	-2,7	-2,8	-2,39	0	0	0	0	0	0	0	0	0	0	0	0	1	1
1	148	2	21,0920379839299	2	30	3	2	3	2	2	1	0	1	4	2	3	-1,52	-1,74	-1,95	-1,99	-2,08	-2,20333333333333	-3,36	-3,14	-2,87	-3,54	-3,47	-3,16	-3,16	-3,92	-4,31	-4,04	-3,97	-3,37	-3,17	0	0	0	0	1	1	1	1	1	1	1	1	1	1
1	150	2	17,6444444444444	1	23	2	1	0	1	2	0	0	2	5	2	3	-1,79	-1,51	-,95	-,97	-,99	-1,9275	-2,07	-1,994	-2,01	-2,0375	-2,065	-1,69	-2,12	-1,675	-1,23	-2,22	-1,78	-1,24	-,97	0	0	0	0	0	0	1	0	1	1	1	0	1	0
1	148	2	18,718042366691	2	18	1	1	1	1	2	0	0	2	2	1	3	,85	,57	,465	,36	-,46	,4	-,0125	,22	,13	-,92	-1,36	-,51	-,23	-,895	-1,56	-1,93	-1,75	-1,17	-1,17	0	0	0	0	0	0	0	0	0	0	0	0	0	0
2	148	2	18,763696128561	2	31	3	3	3	2	2	1	0	3	6	2	3	,32	-1,41	-2,26	-1,94	-1,62	-,538333333333333	-1,72	-1,535	-1,35	-2,1	-1,77	-1,85	-1,74	-1,85	-2,32	-2,53	-2,02	-2,11	-1,71	0	0	1	0	0	0	0	0	0	1	0	0	0	0
1	150	2	18,8888888888889	2	25	2	1	1	2	2	1	0	1	1	1	3	,06	-,43	-,92	-,97	-1,5	-1,3025	-1,77	-1,81	-2,1	-2,18	-1,81	-2,28	-3,21	-2,68	-2,89	-2,49	-1,63	-1,42	-,49	0	0	0	0	0	0	0	0	1	1	0	1	1	1
2	151,3	2	19,5267365581134	2	20	2	1	0	1	1	1	0	3	3	1	3	-2,12	-1,54	-1,22	-,83	-1,03	-1,63666666666667	-,79	-,7925	-1,34666666666667	-,7975	-,8	-,94	-,96	-1,99	-2,19	-2,43	-2,81	-2	-1,19	1	0	0	0	0	0	0	0	0	0	0	0	0	0
1	150	2	19,1555555555556	2	18	1	1	0	1	2	0	0	2	5	2	3	-,47	-1,54	-1,22	-,59	-,78	-,861666666666667	-1,04	-1,06	-1,72	-1,19	-1,32	-,62	-1,41	-1,17	-1,68	-1,68	-1,74	-,95	-,27	0	0	0	0	0	0	0	0	0	0	0	0	0	0
1	148,4	2	20,2519598084873	2	19	1	3	0	2	1	1	0	3	6	2	3	-1	-2,67	-2,3	-1,93	-1,55	-1,22083333333333	-,93	-2,02	-1,845	-1,67	-2,13	-1,21	-1,53	-2,19	-1,55	-2,06	-1,45	-1,65	-1,35	0	1	1	0	0	0	0	1	0	0	1	0	0	1
1	149,1	2	20,0622469446682	2	24	2	1	1	1	2	1	0	3	3	1	3	-1,05	-1,61	-2,17	-1,69	-1,21	-1,25833333333333	-,79	-1,77	-1,52	-1,21	-1,59	-1,57	-1,55	-2,6	-2,19	-2,06	-2,46	-1,62	-1,54	0	0	1	0	0	0	0	0	0	0	0	0	0	1
1	148,8	2	17,4785379812695	1	29	2	2	2	2	1	0	1	3	3	1	3	-4,69	-4,25	-3,81	-4,23	-2,88	-4,16083333333333	-3,52	-2,43	-2,43	-2,94	-2,02	-3,04	-3,42	-3,65	-3,31	-3,32	-2,62	-1,74	-2,4	1	1	1	1	1	1	1	1	1	1	1	1	1	1
2	147	3	17,3538803276413	1	20	2	1	0	1	2	0	0	3	3	1	3	,46	,34375	,2275	,4175	,403333333333333	,389166666666667	,375	,360833333333333	-,47	-,33	-,19	-,5	,29	-,85	-,905	-,96	-1,23	-1,7	-2,45	0	0	0	0	0	0	0	0	0	0	0	0	0	0
2	144	3	22,9070216049383	2	30	3	3	3	2	2	0	0	1	1	1	3	-,46	-,558	-,656	-,9175	-1,07	-1,2225	-1,375	-1,5275	-1,68	-1,8325	-1,44	-1,33	-2,29	-1,6	-2,27	-2,21	-1,56	-1,95	-1,52	0	0	0	0	0	0	0	0	0	0	0	0	1	0
2	146	3	18,5306811784575	2	18	1	3	0	2	1	1	0	2	2	1	3	-,99	-1,11111111111111	-1,23222222222222	-1,125	-1,17	-1,215	-1,26	-1,305	-1,35	-2,08	-1,14	-1,335	-1,53	-2,2	-3,17	-2,39	-2,29	-2,01	-2,12	0	0	0	0	0	0	0	0	0	1	0	0	0	1
1	145,5	3	17,0049952173451	1	20	2	1	0	2	1	1	0	1	1	1	3	-2,05	-2,16285714285714	-2,27571428571429	-2,345	-2,44333333333333	-2,54166666666667	-2,64	-2,84	-2,9175	-2,995	-3,03333333333333	-3,15	-3,23	-3,54	-3,5	-3,71	-3,35	-2,13	-1,92	1	1	1	1	1	1	1	1	1	1	1	1	1	1
2	146	3	18,5306811784575	2	19	1	1	0	1	1	1	0	3	6	2	3	-3,3	-3,0775	-2,855	-3,2775	-3,27	-3,2625	-3,255	-3,2475	-1,52	-1,655	-1,79	-2,56	-3,21	-3	-2,56	-2,975	-3,39	-3,64	-3,06	1	1	1	1	1	1	1	1	0	0	0	1	1	1
2	146,5	3	18,8703421123135	2	33	3	3	2	3	1	1	0	1	4	2	1	-,46	-,79	-1,12	-1,45	-,986666666666667	-1,11833333333333	-2,335	-2,56	-2,44	-2,6	-2,76	-2,73	-2,04	-3,08	-2,86	-3,01	-3,07	-2,42	-2,21	0	0	0	0	0	0	1	1	1	1	1	1	1	1
2	142	3	16,8617337829796	1	32	3	3	3	3	2	0	0	2	2	1	1	-,99	-1,16	-1,33	-1,5	-1,63	-1,79	-1,8175	-2,11	-2,27	-1,75	-2,88	-2,895	-2,91	-3,03	-3,31	-3,12	-3,49	-2,95	-2,61	0	0	0	0	0	0	0	1	1	0	1	1	1	1
1	146	3	19,2343779320698	2	17	1	1	0	1	1	1	0	1	1	1	1	-2,05	-2,15555555555556	-2,26111111111111	-2,27	-2,34333333333333	-2,41666666666667	-2,49	-2,56333333333333	-2,63666666666667	-3	-3,13	-2,75	-2,93	-3,94	-3,92	-2,93	-3,01	-2,17	-1,7	1	1	1	1	1	1	1	1	1	1	1	1	1	1
2	145	3	19,9762187871581	2	33	3	1	1	3	2	1	0	3	6	2	1	-,19	-,26	-,33	-,36	-,416666666666667	-,473333333333333	-,61	-,75	-1,13	-,74	-,24	-,58	-,87	-,99	-,75	-1,18	-1,34	-1,51	-,34	0	0	0	0	0	0	0	0	0	0	0	0	0	0
2	142,5	3	19,6983687288396	2	20	2	2	0	2	2	1	0	2	5	2	1	-,62	-,711666666666667	-,803333333333333	-,9425	-1,05	-1,1575	-1,17	-1,1	-1,92	-1,85	-1,78	-1,79	-1,91	-1,86	-1,79	-2,14	-1,52	-,12	-,51	0	0	0	0	0	0	0	0	0	0	0	0	0	0
1	145	3	17,5980975029727	1	24	2	1	0	1	2	0	0	1	4	2	1	-,2	-,352	-,504	-,656	-1,05333333333333	-1,26666666666667	-,95904	-1,69333333333333	-,96	-1,84	-1,98	-1,89	-2,76	-2,36	-2,68	-2,07	-2,13	-1,68	-1,58	0	0	0	0	0	0	0	0	0	0	0	0	1	1
2	143	3	18,0937943175705	1	20	2	1	0	1	1	1	0	1	1	1	1	-1,96	-1,84	-1,72	-1,6	-1,63666666666667	-1,55583333333333	-1,45	-1,39416666666667	-1,31333333333333	-1,72	-1,81	-1,75	-,99	-1,83	-2,26	-1,67	-2,25	-2	-1,04	0	0	0	0	0	0	0	0	0	0	0	0	0	0
1	144,5	3	22,7487697704769	2	30	3	1	0	2	1	1	1	1	4	2	1	-1,99	-1,848	-1,706	-1,564	-1,63333333333333	-1,54416666666667	-1,3475	-1,36583333333333	-1,27666666666667	-1,55	-,77	-,83	-,92	-1,2	-2,23	-1,07	-1,74	-,29	-,76	0	0	0	0	0	0	0	0	0	0	0	0	0	0
2	145	3	19,7384066587396	2	28	2	3	1	3	2	0	0	2	5	2	1	,55	,194	-,162	-,518	-,183333333333333	-,366666666666667	-1,24209	-,733333333333333	-1,27	-1,46	-1,27	-1,36	-1,65	-2,05	-1,22	-1,28	-1,39	-,8	-,89	0	0	0	0	0	0	0	0	0	0	0	0	0	1
2	145,5	3	15,8240927716961	1	26	2	3	1	3	1	1	0	2	5	2	1	-2,16	-2,22	-2,28	-2,34	-2,4	-2,95166666666667	-3,0969	-3,26833333333333	-4,06	-3,77	-4,36	-4,06	-4,06	-4,345	-4,63	-4,24	-4,82	-3,92	-4,24	1	1	1	1	1	1	1	1	1	1	1	1	1	1
2	142,5	3	19,6983687288396	2	31	3	3	2	2	2	1	0	1	4	2	1	-1,82	-2,005	-2,19	-2,375	-2,56	-2,47	-2,6	-2,73	-3,18	-3,47	-2,87	-2,63	-3,38	-2,85	-3,63	-3,71	-3,73	-3,25	-3,5	0		1	1	1	1	1	1	1	1	1	1	1	1
2	139	3	21,4792195020962	2	21	2	1	0	3	1	1	0	2	2	1	1	-1,8	-1,742	-1,684	-1,626	-1,76	-1,75	-1,66	-1,81	-1,54	-2,03	-1,37	-1,62	-1,68	-2,08	-2,23	-2,1	-2,32	-1,68	-2,37	0	0	0	0	0	0	0	0	0	1	0	0	0	1
2	139,5	3	19,2700504875323	2	19	1	3	0	2	1	1	1	3	3	1	1	-3,84	-3,868	-3,896	-3,924	-3,68	-3,64	-4,3	-4,255	-4,21	-3,77	-4,01	-3,81	-3,36	-3,1	-3,76	-3,39	-3,93	-1,51	-,97	1	1	1	1	1	1	1	1	1	1	1	1	1	1
2	144,5	3	18,1990158163815	1	34	3	3	3	3	2	0	1	2	2	1	1	-1,15	-1,216	-1,282	-1,348	-1,32333333333333	-1,36666666666667	-1,4652	-1,45333333333333	-1,44	-1,68	-1,76	-1,82	-1,67	-2,27	-2,24	-2,04	-2,16	-1,21	-1,24	0	0	0	0	0	0	0	0	0	0	0	0	0	1
2	141	3	19,6167194809114	2	32	3	3	3	3	2	0	0	3	6	2	1	-,16	-,098	-,036	,026	-,446666666666667	-,518333333333333	-,28	-,02	-,59	-,73	-,95	-,97	-1,02	-1,32	-1,38	-1,15	-1,19	-1,45	-1,13	0	0	0	0	0	0	0	0	0	0	0	0	0	0
1	145	3	18,5493460166468	2	29	2	3	3	3	2	1	0	3	6	2	1	-1,79	-1,64169	-1,49517	-1,35	-1,57	-1,93583333333333	-1,965	-2,77	-1,87	-2,2	-1,78	-1,51	-2,14	-2,32	-3,01	-2,72	-2,95	-2,03	-1,77	0	0	0	0	0	0	0	1	0	1	0	0	1	1
2	142,5	3	21,6682056017236	2	29	2	3	3	3	1	1	0	1	1	1	1	-3,3	-3,76	-4,22	-4,68	-5,14	-3,625	-4,55	-4,19	-3,83	-4,16	-4,33	-3,84	-4,08	-3,75	-3,45	-3,89	-4,06	-3,29	-3	1	1	1	1	1	1	1	1	1	1	1	1	1	1
1	146,5	3	19,1033092988853	2	31	3	1	2	3	2	0	0	1	4	2	1	-,78	-,798571428571428	-,817142857142857	-1,02	-1,1	-1,18	-1,26	-,91	-1,13	-1,01	-1,43	-1,34	-1,74	-2,16	-1,55	-1,82	-2,28	-1,07	-1,46	0	0	0	0	0	0	0	0	0	0	0	0	0	1
2	145	3	19,500594530321	2	25	2	2	1	1	2	1	0	2	5	2	1	-1,15	-1,212	-1,274	-1,336	-1,30666666666667	-1,34583333333333	-1,4025	-1,42416666666667	-1,46333333333333	-1,23	-1,38	-1,53	-1,62	-1,75	-1,55	-1,22	-1,57	-1,51	-1,56	0	0	0	0	0	0	0	0	0	0	0	0	0	0
1	144,5	3	18,4384765508076	1	32	3	3	3	1	1	1	0	2	5	2	1	-1,52	-1,805	-2,09	-2,375	-2,66	-1,37	-2,09	-1,92	-1,56	-2,02	-1,32	-1,49	-1,16	-1,95	-1,47	-1,37	-1,92	-1,07	-1,07	0	0	1	1	1	0	1	0	0	1	0	0	0	0
1	145	3	15,2199762187872	1	25	2	2	2	3	1	1	0	3	3	1	1	-1,95	-1,87479	-1,80153	-1,73	-1,255	-2,15416666666667	-2,05	-1,94	-2,04	-2,53	-2,09	-2,13	-2,44	-2,35	-2,26	-2,77	-3,28	-2,33	-1,86	0	0	0	0	0	1	1	0	1	1	1	1	1	1
2	145	3	16,884661117717	1	32	3	3	3	3	1	1	0	3	3	1	1	-1,15	-1,188	-1,226	-1,264	-1,58	-1,6875	-1,81	-1,39	-,97	-1,3	-2,1	-2,08	-2,44	-2,675	-2,91	-3,01	-3,09	-1,71	-1,57	0	0	0	0	0	0	0	0	0	0	1	1	1	1
2	146,5	3	18,1714405525982	1	22	2	1	1	2	1	1	0	3	6	2	1	-,62	-,85	-1,08	-1,31	-1,54	-1,10333333333333	-,82	-1,68	-1,04	-1,77	-1,59	-1,82	-1,78	-1,67	-1,74	-2,02	-2,52	-2,51	-2,46	0	0	0	0	0	0	0	0	0	0	0	0	0	0
2	145	3	18,3115338882283	1	21	2	1	0	3	1	1	0	2	2	1	1	-,35	-,8325	-1,315	-1,7975	-2,28	-1,0125	-2,1	-1,34	-1,74	-1,62	-1,2	-1,72	-1,94	-1,88	-1,86	-1,56	-1,63	-2,42	-1,88	0	0	0	0	1	0	1	0	0	0	0	0	0	0
2	145	3	19,7384066587396	2	21	2	2	1	2	2	1	0	2	2	1	1	-1,15	-1,14552	-1,14219	-1,14	-1,44	-1,54583333333333	-1,54	-1,87	-2,16	-2,03	-1,59	-1,83	-2,1	-2,64	-2,58	-2,07	-3	-2,71	-2,26	0	0	0	0	0	0	0	0	1	1	0	0	1	1
2	142	3	22,5649672683991	2	23	2	1	0	1	2	0	0	2	5	2	1	-,62	-,607142857142857	-,594285714285714	-,55	-,526666666666667	-,503333333333333	-,48	-,53	-,42	-,23	-,3	-,23	-,34	-,1	,23	-,35	-,64	-,13	,79	0	0	0	0	0	0	0	0	0	0	0	0	0	0
1	146	3	21,3454681929067	2	19	1	1	0	1	2	1	0	3	6	2	1	-,14	-,35298	-,5661	-,78	-,74925	-,285833333333333	-,69	,02	-,55	-,29	-,35631	-,423333333333333	-,49	-,81	,19	,06	-,17	-1,17	-,18	0	0	0	0	0	0	0	0	0	0	0	0	0	0
2	141,5	3	18,7291638052666	2	28	2	3	3	3	2	1	0	1	1	1	1	-2,07	-2,22444	-2,38095	-2,54	-2,275	-2,37	-1,61	-2,68	-2,37	-2,3	-2,23	-2,51	-2,79	-2,59	-2,91	-2,75	-2,85	-2,35	-1,21	1	1	1	1	1	1	0	1	1	1	1	1	1	1
1	143,5	3	17,9679248260875	1	30	3	3	3	3	2	1	0	3	6	2	1	-2,05	-2,47086	-2,89377	-3,32	-2,94	-2,77083333333333	-2,7	-3,19	-2,43	-3,64	-3,52	-3,65	-3,78	-4,24	-4,51	-3,78	-4,11	-2,9	-2,78	1	1	1	1	1	1	1	1	1	1	1	1	1	1
2	145	3	18,0737217598098	1	17	1	2	0	2	1	1	0	2	5	2	1	-2,76	-2,66067	-2,5641	-2,47	-2,09	-2,81	-2,36	-1,79	-1,91	-1,73	-2,17	-2,64	-2,88	-2,77	-3,57	-3,34	-3,53	-2,69	-2,95	1	1	1	1	1	1	1	0	0	0	1	1	1	1
2	146	3	18,7652467629949	2	19	1	1	0	2	1	1	0	3	6	2	1	-2,76	-2,4642	-2,17116	-1,88	-2,045	-2,46	-2,12	-2,07	-1,87	-1,49	-1,9	-1,75	-2,04	-2,13	-2,23	-2,21	-2,54	-2,47	-2,33	1	1	1	0	1	1	1	1	0	0	0	0	1	1
2	147	3	22,2129668193808	2	24	2	1	0	1	1	1	1	1	4	2	1	-2,76	-2,65625	-2,5525	-2,4325	-2,32333333333333	-2,21416666666667	-2,105	-1,99583333333333	-1,93	-1,39	-1,66	-1,3	-1,45	-2,52	-1,74	-1,77	-2,18	-1,15	-,8	1	1	1	1	1	1	1	0	0	0	0	0	0	1
1	146	3	18,5306811784575	2	18	1	1	0	1	2	1	0	1	4	2	1	-1,52	-1,4275	-1,335	-1,2425	-1,15	-1,57416666666667	-1,26	-1,07	-1,07	-1,08	-1,38	-1,44	-1,65	-1,56	-1,58	-1,6	-1,8	-1,62	-,54	0	0	0	0	0	0	0	0	0	0	0	0	0	0
2	145	3	17,3602853745541	1	22	2	3	2	3	1	1	0	2	5	2	1	-1,96	-1,56177	-1,1655	-,77	-,32	-1,8975	-,48	-,53	-,87	-1,06	-1,37	-1,59	-1,81	-1,68	-1,86	-2,05	-1,97	-1,4	-1,04	0	0	0	0	0	0	0	0	0	0	0	0	0	0
1	147	3	23,8326623166273	2	21	2	1	1	3	2	0	0	3	3	1	1	,28	,05328	-,17316	-,4	-,52947	-,528333333333333	-,79	-,83583	-1,01333333333333	-,93	-1,5	-1,54	-1,66	-2,22	-1,99	-2,14	-2,3	-1,42	-1,05	0	0	0	0	0	0	0	0	0	0	0	0	0	1
1	147	3	15,96556990143	1	29	2	3	2	3	1	1	0	2	2	1	1	-2,89	-3,45654	-4,02597	-4,6	-3,3	-3,93583333333333	-4,34	-4,5	-4,72	-4,77	-4,53	-5	-5,4	-5,43	-5,44	-5,54	-5,9	-4,82	-4,12	1	1	1	1	1	1	1	1	1	1	1	1	1	1
1	134,5	3	18,5182626000193	2	35	3	2	2	3	2	1	0	1	4	2	1	-2,05	-2,14452	-2,24109	-2,34	-2,74	-2,35416666666667	-3,08	-2,795	-2,51	-2,94	-2,64	-2,76	-2,78	-2,87712	-2,97702	-3,08	-3,41	-2,6	-2,69	1	1	1	1	1	1	1	1	1	1	1	1	1	1
2	135,5	3	21,2415408286924	2	19	1	2	2	3	1	0	1	1	1	1	2	-4,47	-4,2375	-4,005	-3,7725	-3,54	-4,27416666666667	-3,78	-4,16	-3,44	-3,75	-3,8295	-3,91666666666667	-4	-4,13	-3,71	-3,975	-4,24	-3,5	-3,35	1	1	1	1	1	1	1	1	1	1	1	1	1	1
2	140,5	3	26,088828662251	2	25	2	3	1	2	2	1	0	3	6	2	1	-1,23	-1,86	-2,13	-2,4	-,91	-1,4925	-1,68	-1,08	-1,44	-1,57	-1,64	-1,77	-1,86	-1,8	-1,84	-2,17	-2,05	-2,31	-2,18	0	0	1	1	0	0	0	0	0	0	0	0	0	0
1	138	3	20,1113211510187	2	39	3	2	3	3	2	1	0	3	3	1	2	-1,5	-1,805	-2,11	-1,85	-1,84	-1,94583333333333	-1,09	-2,1	-2,02	-2,47	-2,79	-2,23	-2,57	-3,05	-3,19	-3,04	-2,67	-2,29	-1,72	0	0	1	0	0	0	0	1	1	1	1	1	1	1
2	141,5	3	18,5793304948245	2	16	1	2	0	2	1	1	0	3	3	1	1	-,97	-,83583	-,70263	-,57	-,725	-1,17	-,925	-,97	-1,62	-1,12	-1,56	-1,505	-1,45	-1,7	-1,06	-1,94	-1,86	-1,03	-,93	0	0	0	0	0	0	0	0	0	0	0	0	0	0
1	142	3	19,3414005157707	2	30	3	2	3	1	2	0	0	2	2	1	2	,28	,07	-,495	-1,06	-,95	-,37	-,31	,13	-,84	-,99	-,97	-,88	-1,28	-1,7	-1,57	-2,22	-2,57	-1,85	-1,62	0	0	0	0	0	0	0	0	0	0	0	0	0	0
1	143	3	19,8053694557191	2	27	2	3	1	3	1	1	0	1	1	1	2	-2,32	-2,54745	-2,77722	-3,01	-3,32	-3,0825	-3,52	-3,74	-3,43	-3,76	-3,35	-3,61	-4,15	-4,49	-4,25	-4,39	-4,86	-3,68	-3,67	1	1	1	1	1	1	1	1	1	1	1	1	1	1
2	143	3	24,7444862829478	2	22	2	2	1	2	2	1	0	3	6	2	2	-4,91	-2,25	-2,44	-2,78	-2,24	-4,26833333333333	-2,87	-2,75	-2,7	-3,22	-3,56	-3,44	-3,37	-2,98	-3,9	-3,42	-3,92	-2,98	-3,09	1	1	1	1	1	1	1	1	1	1	1	1	1	1
1	142	3	19,539773854394	2	27	2	3	0	3	1	1	0	1	1	1	2	-2,23	-2,3825	-2,535	-2,6875	-2,84	-2,7175	-2,99	-2,7	-2,21	-2,28	-2,45	-2,925	-3,4	-3,55	-3,7	-4,1	-4,4	-2,98	-3,16	1	1	1	1	1	1	1	1	1	1	1	1	1	1
1	146	3	19,0467254644399	2	20	2	3	1	3	1	0	1	3	6	2	2	-3,9	-4,2425	-4,585	-4,9275	-5,27	-3,95833333333333	-3,43	-3,78	-3,73	-3,95	-4,09	-4,45	-4,04	-3,74	-3,78	-3,82	-3,61	-2,56	-2,39	1	1	1	1	1	1	1	1	1	1	1	1	1	1
2	145	3	19,2627824019025	2	24	2	3	1	2	1	1	0	1	1	1	2	-1,69	-1,74	-1,56	-2,67	-1,25	-1,86916666666667	-1,52	-2,18	-2,205	-2,23	-2,06	-1,73	-2,12	-2,27	-2,55	-2,73	-2,52	-2,05	-1,37	0	0	0	1	0	0	0	1	1	1	1	0	1	1
2	145	3	19,4530321046373	2	20	2	1	1	2	1	1	0	2	2	1	2	-2,07	-3	-1,91	-2,07	-1,74	-2,38666666666667	-1,41	-,71	-1,28	-1,69	-2,05	-2,44	-2,83	-2,68	-2,855	-3,03	-3,01	-2,25	-2,81	1	1	0	1	0	1	0	0	0	0	1	1	1	1
2	147	3	19,3900689527512	2	29	2	3	2	3	1	1	1	1	1	1	2	-4,21	-3,2	-2,29	-1,76	-1,34	-3,58083333333333	-2,25	-1,87	-1,96	-1,98	-2	-2,36	-2,7	-2,97	-3,82	-3,79	-3,76	-2,38	-3,03	1	1	1	0	0	1	1	0	0	0	0	1	1	1
1	145	3	21,5457788347206	2	21	2	3	0	3	1	1	0	2	5	2	2	-2,84	-3,9	-2,96	-2,65	-3,22	-3,43583333333333	-2,75	-2,93	-3,11	-3,46	-3,77	-3,82	-4,27	-3,91	-2,96	-3,75	-4,12	-3,11	-3,03	1	1	1	1	1	1	1	1	1	1	1	1	1	1
2	146	3	20,0319009194971	2	37	3	3	3	3	2	0	0	1	4	2	2	-2,04	-2,06	-1,595	-1,13	-1,47	-2,51083333333333	-2,605	-2,69916666666667	-2,83	-2,84	-3,24	-2,71	-3,17	-2,74	-2,63	-2,7	-3,1	-2,71	-2,62	1	1	0	0	0	1	1	1	1	1	1	1	1	1
2	144,5	3	18,9173980196597	2	29	2	3	2	3	1	0	1	2	5	2	2	-2,04	-1,91142	-1,78488	-1,66	-1,3	-1,6775	-1,21	-1,34	-1,08	-1,66	-1,73	-1,07	-1,17	-1,09	-,69	-,26	-,49	-,45	-,43	1	0	0	0	0	0	0	0	0	0	0	0	0	0
2	146	3	21,8145993619816	2	25	2	1	0	1	2	1	0	3	6	2	2	-1,15	-1,02	-1,02	-1,24	-1,2	-1,125	-1,26	-1,42	-1,62	-1,65	-1,87	-,75	-1,09	-1,17	-,65	-,95	-1,25	-,34	,14	0	0	0	0	0	0	0	0	0	0	0	0	0	0
2	146,5	3	18,8237486749991	2	19	1	2	0	3	2	1	0	1	4	2	2	-1,53	-2,31	-1,61	-1,44	-1,83	-1,71333333333333	-,44	-1,03	-1,59	-1,675	-1,76	-2,22	-1,97	-2,33	-1,81	-2,24	-2,82	-1,54	-1,6	0	1	0	0	0	0	0	0	0	0	0	1	0	1
1	143	3	20,0498801897403	2	16	1	2	0	2	2	1	0	3	6	2	2	-1	-1,235	-1,47	-1,575	-1,68	-1,85416666666667	-1,82	-1,97	-2,32	-1,93	-2,30103	-2,67666666666667	-3,05	-2,36	-3,31	-3,06	-3,59	-1,81	-2,03	0	0	0	0	0	0	0	0	1	0	1	1	1	1
1	141,5	3	18,3296083107543	1	24	2	3	1	3	1	1	1	1	1	1	2	-3,37	-4,45	-3,96	-3,47	-2,87	-3,6075	-3,17	-3,61	-3,78	-4,04	-3,83	-3,62	-3,94	-4,03	-3,94	-3,99	-4,1	-2,92	-2,47	1	1	1	1	1	1	1	1	1	1	1	1	1	1
2	142	3	21,5731005752827	2	30	3	3	3	3	1	1	1	3	3	1	2	-4,11	-4,535	-4,96	-4,67	-4,38	-3,85583333333333	-3,71	-3,15	-3,63	-3,93	-3,82	-4,04	-3,5	-3,75	-3,81	-3,63	-3,48	-2,91	-2,76	1	1	1	1	1	1	1	1	1	1	1	1	1	1
1	143	3	19,3163479876767	2	27	2	3	1	3	1	1	0	2	5	2	2	-1,84	-2,02	-2,115	-2,21	-2,25	-2,14847953216374	-2,61	-2,79387	-3,00177777777778	-3,17	-3,08166666666667	-2,99333333333333	-2,905	-2,64	-3,08	-3,12	-3,49	-2,51	-2,41	0	1	1	1	1	1	1	1	1	1	1	1	1	1
1	142	3	18,2999404879984	1	35	3	1	1	2	1	1	0	1	1	1	2	-2,32	-2,52	-2,51	-1,89	-2,32	-2,46166666666667	-2,35	-2,42	-2,5974	-2,77722	-2,96	-2,64	-2,66	-2,72	-2,81	-3,28	-3,4	-1,74	-1,61	1	1	1	0	1	1	1	1	1	1	1	1	1	1
2	146	3	19,4220303996998	2	35	3	3	3	3	2	0	0	3	3	1	2	-,16	-1,205	-2,25	-2,07	-1,95	-1,2475	-2,71	-2,92	-2,93	-2,63	-2,88	-2,88	-2,77	-2,26	-1,87	-2,46	-3,05	-1,74	-2,14	0	0	1	1	0	0	1	1	1	1	1	1	1	1
1	147	3	20,3618862510991	2	24	2	3	2	3	1	1	0	3	3	1	2	-2,58	-2,6	-2,51	-1,77	-2,12	-2,61333333333333	-1,58	-2,33	-2,58	-2,57	-3,01	-3,02	-2,66	-2,31	-2,6	-2,48	-3,07	-1,97	-2,17	1	1	1	0	1	1	0	1	1	1	1	1	1	1
2	143,5	3	19,5704694727385	2	28	2	2	2	3	2	1	0	2	5	2	2	-,7	-,7	-1,62	-,12	-,83	-1,02083333333333	-1,37	-1,49	-,76	-1,31	-1,345	-1,38	-1,47	-1,73	-1,55	-1,74	-2,26	-1,45	-1,51	0	0	0	0	0	0	0	0	0	0	0	0	0	0
2	142	3	24,4495139853204	2	25	2	1	0	1	2	0	0	1	1	1	3	,33	,20313	,07659	-,05	-,245	-,0991666666666667	-,41	-,67	-,58	-,78	-,66	-,67	-,7	-,6	-,99	-1	-1,14	-1,34	-1,49	0	0	0	0	0	0	0	0	0	0	0	0	0	0
2	143,5	3	17,7251150311404	1	39	3	3	3	3	1	1	0	3	3	1	2	-2,13	-2,49	-1,86	-2,91	-2,61	-2,755	-2,85	-2,51	-2,67	-2,91	-2,84	-3,22	-3,63	-3,35	-3,55	-4,32	-3,61	-3,46	-3,06	1	1	0	1	1	1	1	1	1	1	1	1	1	1
2	137	3	18,4879322286749	1	27	2	2	1	1	1	1	0	1	4	2	3	-1,69	-1,97802	-2,26773	-2,56	-3,14	-2,2	-1,26										-3,89	-2,2	-1,8	0	0	1	1	1	1	0
2	147	3	18,9272988106807	2	23	2	1	0	1	1	1	0	2	2	1	3	-1,15	-1,04	-1,21	-,93	-,65	-1,25	-,81585	-1,29	-1,51	-1,43	-1,35	-1,27	-1,39	-,54	-,7	-1,44	-1,29	-1,03	-,01	0	0	0	0	0	0	0	0	0	0	0	0	0	0
1	144	3	18,3738425925926	1	22	2	2	1	3	2	1	0	3	6	2	3	-2,05	-2	-3,27	-2,985	-2,7	-2,57916666666667	-2,85	-2,57	-2,87	-3,195	-3,52	-2,95	-3,32	-3,68	-3,71	-3,85	-3,93	-3,11	-2,7	1	0	1	1	1	1	1	1	1	1	1	1	1	1
1	145,5	3	19,6974527934247	2	26	2	3	2	2	2	1	0	2	5	2	3	-1,47	-1,765	-2,06	-1,79	-1,77	-1,92	-2,42	-2,13	-2,19	-2,51	-2,95	-3,39	-2,55	-2,675	-2,8	-3,25	-3,3	-2,39	-2,04	0	0	1	0	0	0	1	1	1	1	1	1	1	1
2	147	3	25,8688509417372	2	34	3	2	3	1	2	0	0	1	4	2	3	-,97	-1,76	-1,47	-1,31	-,94	-1,2575	-1,92	-1,36	-1,11	-1,45	-1,87	-1,23	-1,66	-1,73	-1,56	-2,31	-2,37	-2,16	-2,13	0	0	0	0	0	0	0	0	0	0	0	0	0	0
1	143,5	3	20,2503368985905	2	25	2	2	1	1	2	1	0	2	5	2	3	-,78	,09	-,22	-,6	-,67	-1,3675	-1,67	-1,32	-1,64	-1,92	-1,71	-1,83	-2,19	-1,97	-1,8	-2,39	-2,44	-1,03	-1,24	0	0	0	0	0	0	0	0	0	0	0	0	1	0
2	138,5	3	16,629957382476	1	35	3	3	3	3	2	1	0	1	4	2	3	,08	,26	,3	,58	-,35	-,6825	-1,15	-1,055	-,96	-1,305	-1,65	-1,22	-1,75	-1,21	-1,98	-1,91	-1,96	-1,8	-2,28	0	0	0	0	0	0	0	0	0	0	0	0	0	0
1	147	3	17,122495256606	1	22	2	1	1	3	2	1	0	3	3	1	3	,06	-,265	-,59	-,9	-,09	-,4025	-,56	-,4	-,44	-,46	-,93	-,92	-1,05	-1,65	-1,475	-1,3	-1,46	-1,24	-1,85	0	0	0	0	0	0	0	0	0	0	0	0	0	0
2	143	3	23,9131497872757	2	35	3	3	3	3	2	0	0	2	5	2	3	,18	-,77	-,83	-,71	-,82	-,840833333333333	-1,08	-1,64	-1,84	-2,18	-1,99	-2,38	-2,27	-2,51	-2,92	-2,97	-2,99	-2,98	-2,59	0	0	0	0	0	0	0	0	0	1	0	1	1	1
2	138	3	22,0016803192607	2	17	1	1	0	2	1	1	0	3	6	2	3	-3,3	-2,76	-2,78	-2,56743	-2,89	-2,7875	-2,32	-1,975	-1,63	-2,24	-2,18	-1,76	-2,07	-2,7	-2,03	-2,31	-2,32	-1,56	-1,56	1	1	1	1	1	1	1	0	0	1	1	0	1	1
1	146	3	15,7628072809157	1	30	3	3	3	3	1	1	0	2	2	1	3	-2,63	-2,4	-2,56	-2,67	-2,32	-2,605	-3,34	-3,2	-3,17	-2,51	-2,65	-2,94	-2,57	-2,6	-2,6	-3,07	-3,6	-1,62	-1,16	1	1	1	1	1	1	1	1	1	1	1	1	1	1
2	147	3	18,4645286686103	1	16	1	1	0	1	2	0	0	2	5	2	3	-,62	-,84	-,63	-,77	-1,07	-1,01583333333333	-,66	-1,12	-1,13	-,91	-1,17	-1,42	-1,57	-2,1	-2,63	-2,24	-2,19	-2,31	-1,91	0	0	0	0	0	0	0	0	0	0	0	0	0	1
2	147	3	18,0480355407469	1	27	2	3	2	3	1	1	0	2	5	2	3	-,99	-1,35	-1,045	-,74	-1,47	-1,5275	-2,03	-1,94139	-1,85	-1,77	-1,79	-2,035	-2,28	-2,37	-2,46	-2,405	-2,35	-2,58	-2,81	0	0	0	0	0	0	1	0	0	0	0	1	1	1
2	144,5	3	18,7737215790041	2	23	2	3	1	3	2	1	0	2	5	2	3	-,46	-,51	,16	,13	,11	-,393333333333333	,15	-,14	-,29	-,73	-,69	-,77	-,3	-,45	-,77	-1,26	-,02	,13	-,03	0	0	0	0	0	0	0	0	0	0	0	0	0	0
1	139,5	3	24,3059570149407	2	28	2	2	2	3	1	1	0	3	6	2	3	-3,46	-2,41	-2,37	-2,31	-1,94	-2,9975	-2,45	-2,54	-2,68	-2,22	-2,59	-2,68	-2,35	-2,6	-2,55	-2,77	-2,33	-2,22	-1,29	1	1	1	1	0	1	1	1	1	1	1	1	1	1
2	143	3	16,2844148858135	1	24	2	2	1	2	1	1	0	2	2	1	3	-1,69	-2,57	-2,25	-1,78	-2,05	-2,14	-2,38	-2,57	-2,77	-2,48	-2,31	-2,59	-2,77	-3	-3,26	-3,18	-3,13	-2,63	-2,92	0	1	1	0	1	1	1	1	1	1	1	1	1	1
1	145,5	3	17,3828839999528	1	29	2	2	3	2	2	1	0	1	1	1	3	-1,26	-1,31	-,47	-,21	-,81	-1,44333333333333	-,86	-1,18	-1,13	-1,34	-1,375	-1,41	-1,7	-2,2	-2,17	-2,14	-1,83	-1,81	-1,69	0	0	0	0	0	0	0	0	0	0	0	0	0	1
1	145	3	19,6908442330559	2	34	3	3	3	3	2	0	0	1	4	2	3	-,73	-1,18	-1,17	-,7	-1,58	-1,62583333333333	-2,07	-2,04	-2,57	-2	-1,79	-2,28	-2,88	-2,96	-2,92	-3,43	-3,01	-2,04	-1,42	0	0	0	0	0	0	1	1	1	0	0	1	1	1
1	146	3	17,2171139050479	1	39	3	3	3	2	1	1	1	3	3	1	3	-2,89	-3,27166666666667	-3,65333333333333	-3,53	-3,74333333333333	-3,95666666666667	-5,18	-5,33	-5,67	-5,69	-5,34	-5,66	-5,45	-5,355	-5,26	-4,88	-5,12	-3,38	-2,87	1	1	1	1	1	1	1	1	1	1	1	1	1	1
1	145	3	21,4982164090369	2	36	3	1	3	2	2	0	0	3	3	1	3	,28	,203636363636364	,127272727272727	-,175	-,326666666666667	-,478333333333333	-,63	-,781666666666667	-,933333333333333	-1,085	-1,23666666666667	-,56	-1,54	-2,36	-1,46	-2,3	-2,47	-2,34	-2,1	0	0	0	0	0	0	0	0	0	0	0	0	0	1
2	145,5	3	18,8472030325575	2	21	2	2	1	1	2	0	0	2	5	2	3	-,43	-,531	-,632	-,7875	-,906666666666667	-1,02583333333333	-1,145	-1,26416666666667	-1,38333333333333	-1,5025	-1,44	-2,63	-1,86	-2,29	-1,89	-2,16	-2,47	-1,78	-1,41	0	0	0	0	0	0	0	0	0	0	0	1	0	1
2	146,2	3	23,2520711653732	2	25	2	1	1	1	2	0	0	3	6	2	3	,08	,062	,044	-,0175	-,05	-,0825	-,115	-,1475	-,18	-,2125	-,1	-,18	-,31	-,54	-,32	-,14	,04	-,07	-,24	0	0	0	0	0	0	0	0	0	0	0	0	0	0
2	145,5	3	20,7838830434218	2	38	3	3	3	3	1	1	1	1	1	1	3	-3,68	-3,54888888888889	-3,41777777777778	-3,5125	-3,45666666666667	-3,40083333333333	-3,345	-3,28916666666667	-3,23333333333333	-2,5	-3,39	-2,98	-3,01	-2,3	-2,67	-3,39	-3,67	-3,19	-2,78	1	1	1	1	1	1	1	1	1	1	1	1	1	1
1	140,5	3	18,9967198996973	2	26	2	3	2	3	2	1	0	3	6	2	3	-,78	-,922	-1,064	-1,0675	-1,16333333333333	-1,25916666666667	-1,355	-1,45083333333333	-1,54666666666667	-1,6425	-2,2	-2,24	-1,93	-2,57	-3,36	-3,31	-3,11	-2,41	-2,11	0	0	0	0	0	0	0	0	0	0	1	1	0	1
2	145,2	3	16,1267065850086	1	24	2	2	1	2	2	0	1	2	2	1	1	-,35	-,27	-,19	-,5325	-,593333333333333	-,654166666666667	-,715	-,775833333333333	-,836666666666667	,37	-,58	-1,02	-1,08	-1,98	-3,26	-2,01	-2,82	-1,77	-1,78	0	0	0	0	0	0	0	0	0	0	0	0	0	0
1	146	3	18,1084631262901	1	25	2	3	1	2	2	0	0	1	4	2	1	,28	,044	-,192	-,428	-,316666666666667	-,465833333333333	-1,145	-1,39	-1,5	-1,29	-1,32	-1,44	-1,51	-3,15	-2,57	-2,27	-2,16	-1,6	-1,47	0	0	0	0	0	0	0	0	0	0	0	0	0	1
1	142,5	3	24,9676823638042	2	27	2	1	1	1	2	0	0	1	1	1	3	-,73	-,881428571428571	-1,03285714285714	-,9325	-1	-1,0675	-1,135	-1,79	-1,76	-1,73	-1,24	-1,44	-1,54	-2,445	-3,35	-2,52	-2,41	-1,95	-1,96	0	0	0	0	0	0	0	0	0	0	0	0	0	1
1	143,7	3	20,1455808779696	2	30	3	3	3	3	2	1	0	1	1	1	1	-,47	-,756	-1,042	-1,328	-1,08333333333333	-1,23666666666667	-2,33	-2,36	-2	-2,16	-2,66	-2,79	-2,31	-2,65	-2,99	-3,45	-3,77	-2,86	-2,71	0	0	0	0	0	0	1	1	0	1	1	1	1	1
2	147	3	20,4081632653061	2	24	2	2	1	2	2	1	0	1	4	2	1	-,35	-,738	-1,126	-1,514	-,856666666666667	-,983333333333333	-2,035	-1,23666666666667	-1,36333333333333	-1,27	-2,12	-2,2	-1,87	-2,39	-2,14	-2,39	-2,5	-1,51	-1,68	0	0	0	0	0	0	1	0	0	0	1	1	0	1
2	146	3	16,6072433852505	1	27	2	1	2	1	2	1	0	1	4	2	1	-,88	-1,072	-1,264	-1,456	-1,15666666666667	-1,22583333333333	-1,81152	-1,36416666666667	-1,76	-1,65	-1,73	-1,48	-1,71	-1,94	-2,23	-2,25	-2,51	-1,75	-1,49	0	0	0	0	0	0	0	0	0	0	0	0	0	0
1	146	3	21,2985550759992	2	19	1	3	0	2	2	0	0	1	1	1	1	,59	,25641	-,07659	-,41	-,665	-,318333333333333	-,5	-1,43	-1,11	-,76	-,85	-1,03	-1,59	-1,54	-1,39	-1,56	-1,93	-1,55	-1,59	0	0	0	0	0	0	0	0	0	0	0	0	0	0
2	141,5	3	25,7713293960469	2	40	3	2	3	1	2	0	0	1	4	2	1	,35	,35	,35	,35	,35	-,00833333333333336	-,35631	-,151666666666667	-,25	-,8	-1	-,53	-,51	-1,78	-1,89	-1,21	-,65	-,99	-1,3	0	0	0	0	0	0	0	0	0	0	0	0	0	0
2	146,5	3	20,5011124183159	2	21	2	3	0	2	1	1	0	3	6	2	1	-,72	-,918	-1,116	-1,314	-,99	-1,0575	-1,61	-,47	-1,54	-1,21	-,9	-1,13	-1,53	-1,94	-2,07	-2,15	-2,07	-1,8	-2,25	0	0	0	0	0	0	0	0	0	0	0	0	0	0
1	147	3	21,7964736915174	2	19	1	1	0	2	1	1	0	1	4	2	1	-1,26	-1,478	-1,696	-1,914	-1,59333333333333	-1,67666666666667	-2,40759	-1,84333333333333	-2,53	-2,59	-2,62	-1,87	-2,26	-2,465	-2,67	-2,46	-1,76	-1,11	-1,02	0	0	0	0	0	0	1	0	1	1	1	0	1	1
1	142	3	17,6056338028169	1	34	3	1	3	2	2	0	0	1	4	2	1	1,12	1,002	,884	,766	,816666666666667	,740833333333333	,24	-,51	-,26	-,36	,43	,7	,21	-,72	-1,03	-1,01	-1,4	-1,04	-1,04	0	0	0	0	0	0	0	0	0	0	0	0	0	0
2	141,5	3	18,9289415525228	2	28	2	3	3	3	2	0	0	1	4	2	1	-1,42	-1,44	-1,46	-1,48	-1,5	-1,4325	-,995	-1,03	-1,89	-1,18	-1,73	-1,96	-1,45	-1,65	-1,69	-1,97	-1,9	-1,67	-1,17	0	0	0	0	0	0	0	0	0	0	0	0	0	0
1	146,9	3	20,0188974684899	2	30	3	1	1	1	2	0	0	3	6	2	1	,46	,2375	,015	-,2075	-,43	,11	,12	,155	,19	,52	,38	,32	-,38	-1,27	-,36	-,19	-,44	,08	,25	0	0	0	0	0	0	0	0	0	0	0	0	0	0
1	144	3	16,8788580246914	1	25	2	3	2	3	1	1	0	2	2	1	1	-1,79	-1,87	-1,95	-2,03	-2,11	-2,01083333333333	-2,17	-2,36	-2,49	-1,64	-2,05	-1,82	-2,32	-2,62	-2,92	-2,41	-2,97	-1,93	-2,37	0	0	0	1	1	1	1	1	1	0	1	0	1	1
1	145,5	3	14,832134717351	1	29	2	1	1	1	1	1	0	3	3	1	1	-1,52	-1,59507	-1,67166	-1,75	-1,7	-1,64083333333333	-1,61	-,84	-1,11	-1,23	-,88	-1,36	-1,81	-2,12	-2,43	-1,64	-1,9	-1,35	-1,41	0	0	0	0	0	0	0	0	0	0	0	0	0	1
2	143	3	16,2844148858135	1	27	2	1	2	1	2	0	0	2	5	2	1	,08	,015	-,05	-,0225	-,0566666666666667	-,0908333333333333	-,31	,35	-,23	-,81	-,91	-,62	-,33	-1,19	-,89	-,93	-1,13	-1,36	-1,29	0	0	0	0	0	0	0	0	0	0	0	0	0	0
1	140,5	3	22,9986955585669	2	16	1	1	0	1	1	1	1	2	5	2	1	-1,68	-1,9275	-2,175	-2,4225	-2,67	-1,75916666666667	-1,775	-1,87	-1,07	-1,34	-1,56	-1,71	-1,87	-1,98	-1,45	-2,11	-2,21	-1,76	-1,8	0	0	1	1	1	0	0	0	0	0	0	0	0	0
1	143,2	3	18,1408195749196	1	21	2	1	0	2	2	0	0	3	3	1	1	,85	,61938	,38961	,16	,35964	,445833333333333	,76	,5	1,16	1,025	,89	,3	-,12	-,2075	-,295	-,3825	-,47	-1,27	-,99	0	0	0	0	0	0	0	0	0	0	0	0	0	0
1	143	3	20,1476844833488	2	16	1	1	0	1	2	1	0	2	5	2	1	-1,52	-1,8325	-2,145	-2,4575	-2,77	-1,87416666666667	-3,055	-3,28	-3,21	-3,14	-3,16	-2,765	-2,37	-2,48085	-2,59407	-2,71	-2,88	-2,55	-1,68	0	0	1	1	1	0	1	1	1	1	1	1	1	1
2	141,1	3	24,6117249252984	2	36	3	2	3	1	2	1	0	3	6	2	1	-1,69	-1,38528	-1,08225	-,78	-1,47	-1,59	-1,47	-1,79	-1,69	-1,93	-2,12	-1,91	-1,45	-2,09	-2,24	-2,3	-2,39	-1,71	-,93	0	0	0	0	0	0	0	0	0	0	1	0	0	1
2	146,5	3	17,6589127421403	1	17	1	1	0	3	2	1	0	1	1	1	1	-1,15	-1,39527	-1,64169	-1,89	-1,34	-1,55416666666667	-2,01	-2,2	-1,56	-2,1	-2,06	-2,17	-2,12	-3,17	-2,69	-2,71	-2,83	-2,51	-2,24	0	0	0	0	0	0	1	1	0	1	1	1	1	1
1	145	3	27,3483947681332	2	33	3	3	3	2	2	0	0	3	3	1	1	-,7	-1,00333333333333	-1,30666666666667	-1,2675	-1,45666666666667	-1,64583333333333	-2,52	-2,77	-1,98	-2,5	-3,02	-2,75	-2,97	-2,59	-2,58	-2,53	-2,54	-1,99	-1,32	0	0	0	0	0	0	1	1	0	1	1	1	1	1
2	146	3	21,1109026083693	2	32	3	1	2	1	2	0	0	2	5	2	2	-,62	-,76923	-,91908	-1,07	-1,4	-,974166666666667	-1,63	-,47	-,97	-1,32	-1,33	-1,02	-1,47	-1,58	-1,84	-2,14	-1,86	-1,65	-2,09	0	0	0	0	0	0	0	0	0	0	0	0	0	0
1	144	3	19,0972222222222	2	17	1	1	0	2	1	0	1	3	3	1	1	-2,05	-2,2725	-2,495	-2,7175	-2,94	-2,24583333333333	-3,08571428571429	-2,99142857142857	-2,89714285714286	-2,4025	-2,70857142857143	-2,48083333333333	-2,52	-2,06	-2,26	-2,23	-1,02	-,24	-,44	1	1	1	1	1	1	1	1	1	1	1	1	1	1
1	146,4	3	18,3829018483681	1	37	3	3	3	2	1	1	0	2	5	2	1	-1,95	-1,96166666666667	-1,97333333333333	-2,16	-2,23	-2,3	-2,02	-2,21	-2,61	-2,14	-2,4	-2,66	-2,79	-3,2	-2,66	-2,34	-2,43	-2,58	-2,73	0	0	0	1	1	1	1	1	1	1	1	1	1	1
1	147	3	19,6214540237864	2	22	2	2	0	3	1	1	0	3	6	2	1	-1	-1,58841	-2,17782	-2,77	-2,32	-1,2	-2,15	-2,82	-2,49	-1,68	-2,02	-2,28	-1,48	-2,62	-2,61	-3,1	-3,28	-2,81	-2,98	0	0	1	1	1	0	1	1	1	0	1	1	0	1
1	145	3	19,1676575505351	2	21	2	2	1	2	2	1	0	2	5	2	2	-1,39	-2,34	-2,61	-2,61	-2,36	-1,8775	-2,56	-1,75	-2,14	-2,53	-2,29	-2,52	-2,56	-3,15	-2,96	-3,34	-3,18	-2,17	-2,04	0	1	1	1	1	0	1	0	1	1	1	1	1	1
2	143,2	3	20,3840391997753	2	28	2	3	2	3	1	1	0	2	5	2	1	-,72	-,75924	-,7992	-,84	-1,15551	-1,1325	-1,79	-1,27	-1,02	-1,15	-1,545	-1,41	-1,71	-1,94	-2,25	-1,8	-1,86	-2	-1,72	0	0	0	0	0	0	0	0	0	0	0	0	0	0
2	145	3	19,2627824019025	2	23	2	2	1	1	1	1	0	3	3	1	1	-1,21	-1,32867	-1,44855	-1,57	-1,68498	-1,61416666666667	-1,92	-2,24	-2,2425	-2,245	-2,01833333333333	-2,25	-2,18	-3,03	-2,96	-3,26	-3,86	-3,18	-3,46	0	0	0	0	0	0	0	1	1	1	1	1	1	1
2	144	3	16,5895061728395	1	17	1	1	0	2	1	1	0	2	2	1	2	-2,44	-2,55	-2,45	-2,65	-2,24	-1,86	-2,45	-2,68	-2,31	-2,29142857142857	-2,27285714285714	-2,24933333333333		-2,18	-1,64	-2	-1,47	-1,1	-,97	1	1	1	1	1	0	1	1	1	1	1	1		1
2	146,7	3	16,7743992000331	1	36	3	3	3	2	2	1	0	1	4	2	1	-,59	-,5661	-,54279	-,52	-,38	-1,04416666666667	-1,12	-1,27	-,9	-,82	-1,76	-1,83	-1,68	-2,3	-2,17	-1,74	-2,34	-2,27	-,99	0	0	0	0	0	0	0	0	0	0	0	0	0	1
2	146,7	3	21,1887147789892	2	30	3	3	1	3	1	1	0	2	5	2	2	-2,52	-2,72	-2,735	-2,75	-2,37	-2,895	-2,41	-3,03	-3,14	-3,69	-3,42	-3,1	-3,42	-3,94	-4,12	-4,63	-3,74	-3,27	-2,51	1	1	1	1	1	1	1	1	1	1	1	1	1	1
1	147	3	18,3256976259892	1	27	2	3	2	3	1	1	0	2	2	1	1	-1,52	-1,61172	-1,70496	-1,8	-2,68	-2,0325	-2,66	-1,88	-1,56	-1,795	-2,03	-2,39	-2,75	-3,07	-3,42	-3,79	-4,14	-2,65	-1,96	0	0	0	0	1	1	1	0	0	0	1	1	1	1
1	146,5	3	22,7841908467192	2	27	2	2	2	2	2	1	0	3	6	2	2	-,2	-,68598	-1,17216	-1,66	-1,67	-1,05	-2,07	-2,71	-2,04	-2,18	-2,53	-2,88	-2,24	-3	-2,89	-2,69	-3,05	-2,67	-2,37	0	0	0	0	0	0	1	1	1	1	1	1	1	1
1	138	3	20,478890989288	2	22	2	3	2	3	2	1	0	3	6	2	2	-2,05	-2,06793	-2,08791	-2,11	-2,25	-2,63333333333333	-1,58	-1,83	-2,46	-2,66	-3,11	-2,98	-3,45	-3,71	-3,34	-3,72	-3,94	-2,9	-2,03	1	1	1	1	1	1	0	0	1	1	1	1	1	1
1	140	3	18,8775510204082	2	32	3	3	3	3	2	0	0	1	1	1	2	-,47	-1,3	-,785	-,71538	-,43	-1,2575	-,95	-1,41	-1,89	-2,37	-1,83	-2,095	-2,36	-2,15	-2,31	-2,36	-1,74	-1,65	-1,72	0	0	0	0	0	0	0	0	0	1	0	1	1	1
2	146,5	3	20,6874861675733	2	29	2	3	3	3	1	1	0	1	4	2	2	-,86	-2,19	-1,22	-,73	-1,74	-1,43083333333333	-1,65	-2,03	-2,29	-2,2	-2,25	-2,23	-2,23	-2,16	-2,88	-2,25	-2,87	-1,69	-1,91	0	1	0	0	0	0	0	1	1	1	1	1	1	1
2	144	3	17,4575617283951	1	37	3	2	3	3	2	1	0	1	1	1	2	-1,39	-1,352	-1,314	-1,276	-1,48333333333333	-1,50666666666667	-1,63	-1,53	-1,56	-1,675	-1,79	-1,73	-1,67	-1,97	-2,45	-2,415	-2,38	-,91	-,95	0	0	0	0	0	0	0	0	0	0	0	0	0	0
1	145,8	3	24,0384163058552	2	33	3	2	3	2	2	1	0	2	2	1	2	-,2	-,48	-1,11	-,51	-,185	-,320833333333333	-,58	-,275	,03	-,32	-,02	-,23	-,49	-,77	-1,11	-1,23	-1,46	-,83	-,24	0	0	0	0	0	0	0	0	0	0	0	0	0	0
1	142	3	24,1023606427296	2	17	1	3	0	1	2	0	0	1	4	2	2	,06	-,71	-,31	-1,19	-,33	-,3775	-1,09	-,91	-1,33	-1,19	-1,39	-1,09	-,99	-1,1	-1,09	-1,99	-2,15	-,89	-1,39	0	0	0	0	0	0	0	0	0	0	0	0	0	0
1	144,7	3	16,5249074772341	1	26	2	3	1	3	1	1	1	2	2	1	2	-1,64	-1,95	-2,22	-1,66	-1,53	-1,99	-2,45		-2,60555555555556			-2,74733333333333		-3,15	-2,7	-3	-2,48	-2,85	-2,96	0	0	1	0	0	0	1		1			1		1
2	146	3	21,3454681929067	2	16	1	1	0	3	1	1	0	3	3	1	2	-1,82	-2,49	-2,45	-1,47	-1,59	-2,02416666666667	-2,045	-2,38	-2,39	-2,89	-2,71	-2,51	-2,31	-2,21	-2,21	-2,36	-2,22	-1,76	-1,93	0	1	1	0	0	1	1	1	1	1	1	1	1	1
2	146	3	19,1874648151623	2	27	2	2	2	3	2	1	0	3	3	1	2	-,7	-,745	-,79	-,835	-,88	-,845833333333333	-,31	-,51	-,85	-1,25	-1,39	-1,24	-1,05	-2,24	-1,54	-1,37	-2,36	-1,65	-1,61	0	0	0	0	0	0	0	0	0	0	0	0	0	1
1	142,5	3	18,4179747614651	1	18	1	2	0	3	1	1	0	3	3	1	2	-1,44	-2,35	-2,67	-2,89	-2,74	-2,42333333333333	-1,95	-2,42	-2,89	-2,57	-3,28	-3,54	-3,8	-3,52	-3,29	-3,74	-3,84	-2,56	-2,49	0	1	1	1	1	1	0	1	1	1	1	1	1	1
2	147,3	3	18,3893933297661	1	24	2	1	0	2	1	1	0	3	6	2	2	-2,23	-2,31	-2,4	-3,08	-1,93	-2,15916666666667	-2,145	-2,13	-2,27	-2,41	-2,29104	-2,17666666666667	-2,06	-2,46	-2,91	-2,94	-3,5	-2,62	-2,52	1	1	1	1	0	1	1	1	1	1	1	1	1	1
1	147,2	3	18,414387405482	1	23	2	2	0	3	2	0	0	2	5	2	2	-1,52	-2,26	-2,01	-1,71	-1,46	-2,06166666666667	-1,06	-1,46	-2,02	-2,09	-2,2	-2,56	-2,82	-3,04	-3,06	-3,38	-3,7	-3,23	-2,66	0	1	1	0	0	1	0	0	1	1	1	1	1	1
1	140	3	17,3469387755102	1	21	2	1	0	1	1	1	0	3	3	1	2	-1,52	-1,55178	-1,58508	-1,62	-1,91	-1,55	-2,64	-2,42	-2,25	-1,81	-1,58	-1,868	-1,868	-2,3	-2,12	-2,05	-2,11	-1,97	-2,08	0	0	0	0	0	0	1	1	1	0	0	0	0	1
1	145	3	19,2152199762188	2	24	2	2	1	2	1	1	0	3	3	1	2	-1,84	-2,02	-2,065	-2,11	-,91	-1,71916666666667	-,875	-1	-1,65	-1,23	-1,74	-1,36	-1,55	-2,26	-1,83	-2,12	-1,81	-1,76	-1,44	0	1	1	1	0	0	0	0	0	0	0	0	0	1
1	141	3	19,7676173230723	2	24	2	3	1	3	2	1	0	2	2	1	2	-1,73	-1,475	-1,22	-,51	-2,15	-1,8175	-2	-2,57	-1,07	-,95	-1,72	-1,38	-1,94	-1,57	-1,41	-2,34	-1,81	-,96	-,56	0	0	0	0	1	0	0	1	0	0	0	0	0	0
2	141,6	3	18,2039803377063	1	23	2	1	0	1	2	0	0	1	4	2	2	-,62	-1,67	-1,12	-,25	,61	-,465833333333333	,18	-,02	-,25	-,63	-,16	-,14	-,25	-,77	-,43	-,09	-,82	-,45	-,17	0	0	0	0	0	0	0	0	0	0	0	0	0	0
2	143,5	3	21,901443504231	2	35	3	3	3	2	2	1	0	2	5	2	2	-1,15	-1,86	-1,77	-1,68	-1,47	-1,45833333333333	-1,17	-1,6	-1,13	-1,24	-1,35	-1,65	-1,89	-1,68	-1,9	-1,97	-1,58	-1,71	-2,05	0	0	0	0	0	0	0	0	0	0	0	0	0	0
2	145,7	3	20,1615847382456	2	31	3	3	3	3	2	1	0	1	4	2	2	-1,5	-1,1	-1,86	-1,8	-1,73	-1,975	-2,1	-2,22	-1,58	-2,11	-2,28438	-2,46333333333333	-2,64	-2,54	-3,53	-3,265	-3	-2,54	-1,77	0	0	0	0	0	0	1	1	0	1	1	1	1	1
1	145	3	15,5053507728894	1	26	2	3	3	3	2	1	0	3	3	1	2	-,89	-1,63	-2,11	-2,61	-1,7	-1,84	-2,91	-2,8	-2,92	-3,185	-3,45	-3,87	-3,17	-3,55	-3,07	-3,81	-3,75	-2,72	-2,74	0	0	1	1	0	0	1	1	1	1	1	1	1	1
1	143	3	20,1476844833488	2	36	3	3	3	3	2	1	0	3	6	2	2	-2,84	-2,98	-3,72	-3,86	-3,8	-2,61083333333333	-2,87	-3,4	-3,08	-3,21	-2,73	-2,02	-2,29	-2,77	-2,6	-3,04	-2,58	-2,53	-2,75	1	1	1	1	1	1	1	1	1	1	1	1	1	1
1	144,2	3	20,6794000473222	2	36	3	3	3	3	2	0	0	3	3	1	2	-,86	-1,085	-1,31	-1,99	-2,88	-1,89333333333333	-3,64	-3,41	-3,08	-2,92	-2,955	-2,99	-3,34	-2,84	-3,05	-3,52	-3,34	-2,65	-2,58	0	0	0	0	1	0	1	1	1	1	1	1	1	1
1	143	3	22,8862047043865	2	23	2	1	1	1	2	1	0	1	4	2	3	-1	-2,57	-1,67	-2,02	-1,19	-1,79166666666667	-1,35	-1,65	-1,94	-2,2	-2,57	-2,65	-2,9	-2,39	-3,08	-2,72	-2,94	-1,94	-1,84	0	1	0	1	0	0	0	0	0	1	1	1	1	1
1	147	3	21,0097644499977	2	33	3	3	3	3	1	1	0	3	3	1	2	-1,36	-1,14885	-,93906	-,73	,63	-1,40166666666667	-1,12	-,51	-,88	-1,27	-1,47	-2,23	-1,46	-1,73	-1,83	-2,41	-2,55	-2,08	-2,27	0	0	0	0	0	0	0	0	0	0	0	1	0	0
2	142,8	3	21,6753368013872	2	34	3	3	2	3	2	0	0	1	1	1	3	-1,64	-1,86	-2,4	-2,71	-2,01	-2,21083333333333	-2,54	-2,77722	-2,55333333333333	-3,26	-3,21	-3,16	-3,01	-3,15	-2,53	-2,78	-2,78	-1,98	-2,03	0	0	1	1	1	1	1	1	1	1	1	1	1	1
2	139	3	16,769318358263	1	27	2	3	2	3	1	1	0	3	3	1	2	-1,67	-2,035	-2,4	-1,13	-1,18	-1,61545454545455	-1,12	-1,61	-1,255	-,9	-,92	-1,55	-1,5575	-1,58	-1,8	-2,01	-2,5	-1,98	-,96	0	1	1	0	0	0	0	0	0	0	0	0	0	0
2	146	3	20,7825107900169	2	25	2	1	2	2	2	1	0	3	3	1	2	-,94	-1,41	-,93	-1,61	-1,4	-1,07333333333333	-1,1	-,45	-,77	-,36	-,95	-,69	-1,26	-1,095	-,93	-1,39	-1,47	-1,43	-1,64	0	0	0	0	0	0	0	0	0	0	0	0	0	0
2	144,2	3	17,1687112020791	1	28	2	3	2	3	1	1	0	1	1	1	3	-,51	-,26	,31	-1,64	-1,44	-,951666666666667	-1,28	-1,27	-1,58	-1,78	-1,51	-1,77	-1,57	-1,55	-1,74	-2,61	-2,8	-2,16	-2,62	0	0	0	0	0	0	0	0	0	0	0	0	0	0
1	140,3	3	21,3878314923372	2	20	2	1	0	1	2	1	0	3	6	2	2	-,84	-1,3	-1,06	-2,11	-2,94	-1,89	-2,1	-2,31	-2,1	-2,45	-2,55	-3,04	-3,36	-2,77	-2,91708	-3,06693	-3,22	-2,9	-2,58	0	0	0	1	1	0	1	1	1	1	1	1	1	1
1	146,2	3	19,3221436444651	2	25	2	3	3	3	1	1	0	3	6	2	3	-2,05	-1,95	-,93	-,77	-1,29	-1,24166666666667	-1,14	-1,46	-,97	-,32	,065	,45	-,11	-1,37	-1,855	-2,34	-1,02	-1,35	-1,32	1	0	0	0	0	0	0	0	0	0	0	0	0	0
1	147	3	20,4081632653061	2	32	3	1	1	1	2	0	0	1	4	2	3	-,2	,39	-,38	-,69	-,26	-,454166666666667	-,96	-1,27	-,69	-,77	-,92	-,865	-,81	-,57	-1,36	-2,03	-1,71	-1,49	-1,81	0	0	0	0	0	0	0	0	0	0	0	0	0	0
2	142	3	21,8210672485618	2	18	1	3	0	2	1	1	0	3	6	2	3	-2,12	-2,88	-1,56	-2,71	-2,41	-2,57833333333333	-2,32	-2,64	-1,17	-1,82	-2,24	-2,78	-3,22	-2,64	-2,62	-3,39	-3,43	-3,1	-2,65	1	1	0	1	1	1	1	1	0	0	1	1	1	1
2	146,1	3	16,3034235784047	1	24	2	1	0	1	1	1	0	3	3	1	3	-,62	-2,19	-1,67	-,81	-1,005	-1,31583333333333	-1,21	-1,05	-1,295	-1,54	-,66	-1,79	-2,29	-1,47	-1,94	-1,77	-1,58	-1,8	-1,5	0	1	0	0	0	0	0	0	0	0	0	0	1	0
2	145	3	20,4518430439952	2	16	1	1	0	2	1	1	0	2	2	1	3	-2,07	-3,07	-2,4	-1,98	-2,06	-2,00333333333333	-2,03	-2,2	-1,86	-2,08	-1,74	-1,43	-1,91	-2,44	-2,55	-2,05	-2,02	-2,23	-2,12	1	1	1	0	1		1	1	0	1	0	0	0	1
2	145,2	3	21,3916019701144	2	31	3	1	2	1	2	1	0	3	6	2	3	-,99	-1,02	-,33	-,69	-1,13	-1,52333333333333	-1,12	-1,59	-1,63	-1,8	-2,25	-2,11	-2,27	-2,45	-3,27	-3,04	-3,43	-2,63	-2,59	0	0	0	0	0	0	0	0	0	0	1	1	1	1
2	146,5	3	21,7591352258034	2	18	1	1	0	1	2	1	0	2	5	2	3	-,35	-,06	-,04	,26	,03996	-,645833333333333	-,4	-1,33	-,16	-,61	-,885	-1,16	-1,06	-,89	-1,56	-1,74	-1,79	-1,96	-1,29	0	0	0	0	0	0	0	0	0	0	0	0	0	0
1	141,5	3	23,3240519921587	2	27	2	1	0	2	2	1	0	2	2	1	3	4,52	-1,2	-1,77	-1,13	-1,15	2,07	-1,42	-1,92	-1,13	-,94	-,38	-,56	-1,36	-1,48	-1,45	-1,95	-1,69	-,33	-,31	0	0	0	0	0	0	0	0	0	0	0	0	0	0
2	147	3	17,5389883844694	1	23	2	1	1	2	1	1	0	2	5	2	3	-1,42	-2,31	-1,77	-1,85814	-1,59	-1,6325	-2,05	-1,56	-1,95	-1,99	-2,15	-2,12	-1,93	-2,29	-2,41	-2,98	-2,53	-2,31	-2,13	0	1	0	0	0	0	1	0	0	0	1	1	0	1
1	143	3	22,6905961171695	2	29	2	3	3	3	2	1	0	2	5	2	3	-1,31	-1,06	-1,82	-2,02	-2,195	-1,81416666666667	-2,71	-3,47	-2,9	-2,53	-2,6	-2,15	-2,52	-2,25	-2,38	-2,51	-2,47	-2,31	-1,97	0	0	0	1	1	0	1	1	1	1	1	1	1	1
1	138	3	15,9630329762655	1	27	2	3	3	3	2	1	0	3	6	2	3	-,86	-,41	-,95	-,85	-1,16	-1,33916666666667	-,84	-1,37	-1,38	-1,31	-1,54	-1,06	-2,01	-2,085	-2,16	-3,08	-2,78	-2,6	-1,78	0	0	0	0	0	0	0	0	0	0	0	0	1	1
1	147,2	3	18,9682035680529	2	37	3	3	1	3	2	0	0	3	3	1	3	2,64	1,71	,5	1,36	1,56	1,865	1,44	1,08	,71	,625	,54	,35	,78	,71	-,14	-,48	,16	,3	,17	0	0	0	0	0	0	0	0	0	0	0	0	0	0
2	145,6	3	19,0100078492936	2	26	2	3	1	3	1	1	0	2	2	1	3	-2,47	-1,55	-,93	-1,68	-1,9	-2,07	-1,7	-1,8	-1,74	-1,47	-1,32	-1,57	-1,51	-1,35	-1,61	-1,64	-1,49	-1,32	-,66	1	0	0	0	0	1	0	0	0	0	0	0	0	0
1	147	3	20,4081632653061	2	27	2	3	2	3	2	0	0	3	3	1	3	-1,47	-1,37	-2,06	-2,2	-1,56	-1,29083333333333	-1,11	-1,125	-1,14	-,99	-1,08	-,38	-1,04	-,82	-1,79	-1,06	-1,72	-1,15	-1,18	0	0	1	1	0	0	0	0	0	0	0	0	0	0
1	142,5	3	16,0541705140043	1	39	3	3	3	3	1	1	0	1	4	2	3	-1,73	-1,95	-2,11	-2,28	-2,42	-1,70272727272727	-2,71	-2,25	-1,23	-1,22	-1,69	-1,67	-1,705	-1,81	-2,61	-1,39	-1,76	-1,58	-1,82	0	0	1	1	1	0	1	1	0	0	0	0	0	0
1	141,5	3	18,2297194371262	1	32	3	2	2	2	2	1	0	2	5	2	3	-,73	-1,81	-2,27	-1,71	-,98	-1,05916666666667	-1,98	-1,39	-,8	-1,12	-1,11	-1,5	-1,52	-2,26	-1,16	-1,51	-,73	-1,44	-1,47	0	0	1	0	0	0	0	0	0	0	0	0	0	1
2	147	3	19,5288999953723	2	20	2	1	0	1	2	0	0	3	3	1	3	,69	,12	1,48	,43	-,02	,510833333333333	,67	,03	,22	,19	-,31	,14	,26	-,41	-,25	-,48	,13	-,79	,01	0	0	0	0	0	0	0	0	0	0	0	0	0	0
2	147	3	19,5288999953723	2	22	2	3	0	3	1	1	0	1	4	2	3	-1,1	-1,47	-2,05	-2,16	-2,27	-1,94583333333333	-2,115	-2,28416666666667	-3,23	-2,85	-3,07	-3,05	-3,13	-3	-3,56	-3,58	-3,31	-3,06	-2,97	0	0	1	1	1	0	1	1	1	1	1	1	1	1
1	146,8	3	17,8652302712174	1	19	1	1	0	1	2	1	0	3	3	1	3	-,78	-1,6	-1,39	-,73	-1,9	-1,34666666666667	-2,19	-1,81	-2,36	-2,79	-2,41	-2,32	-2,14	-3,21	-2,93	-2,71	-2,78	-2,86	-2,6	0	0	0	0	0	0	1	0	1	1	1	1	1	1
1	145,2	3	22,8619781587475	2	27	2	2	1	1	2	1	0	1	1	1	3	-1,29	-1,74	-2,56	-2,32	-2,87	-1,51916666666667	-1,56	-1,97	-2	-1,9	-1,52	-1,68	-1,84	-1,6	-2,56	-3,08	-2,55	-2,2	-1,96	0	0	1	1	1	0	0	0	0	0	0	0	0	0
1	135	3	19,6433470507545	2	25	2	1	0	2	2	1	0	3	3	1	3	-1,11	-2,09	-1,33	-2,2	-1,88	-1,635	-1,96	-1,46	-1,82	-1,67	-2,05	-2,1	-2,37	-2,45	-3	-3,31	-3,92	-2,29	-2,49	0	1	0	1	0	0	0	0	0	0	1	1	1	1
1	142	3	18,9446538385241	2	25	2	3	3	3	2	0	0	1	4	2	3	,54	-,34	-,56	-1,58	-1,88	-,289166666666667	-1,055	-,91	-1,64	-1,1	-1,39	-1,75	-1,45	-2,05	-1,94	-2,39	-2,48	-1,97	-1,81	0	0	0	0	0	0	0	0	0	0	0	0	0	1
2	139,5	3	14,6966251718246	1	37	3	3	3	2	1	1	0	1	1	1	3	-1,69	-,75	-,72	-,37	-1,11	-1,465	-,88	-,64	-1,01	-,845	-,68	-1,15	-1,15	-,85	-1,34	-1,88	-1,39	-1,38	-2,1	0	0	0	0	0	0	0	0	0	0	0	0	0	0
2	147,2	3	22,7987653591682	2	35	3	2	3	3	2	0	0	2	2	1	3	1,16	-,63	,26	-,14	-,54	,2475	-,15	-,75	-,61	-1,11	-1,03	-1,35	-1,03	-1,97	-1,5	-1,28	-1,22	-1,14	-1,72	0	0	0	0	0	0	0	0	0	0	0	0	0	0
2	146	3	20,8763370238319	2	21	2	1	0	2	1	1	0	2	5	2	3	-1,53	-3	-3,07	-3,83	-3,74	-1,92166666666667	-2,73	-2,92	-2,51	-2,85	-2,06	-2,02	-2,47	-1,77	-1,46	-2,19	-2,31	-2,25	-1,88	0	1	1	1	1	0	1	1	1	1	1	1	1	0
2	144,7	3	20,0591362440414	2	29	2	3	2	3	1	1	0	1	4	2	3	-1,69	-1,82	-1,12	-1,64	-1,4	-1,61083333333333	-1,61	-1,42	-1,91	-1,21	-1,66	-1,6	-1,5	-2,47	-2,85	-2,4	-2,37	-2,11	-2,52	0	0	0	0	0	0	0	0	0	0	0	0	0	1
1	144,5	3	20,6894074544127	2	31	3	2	2	2	2	0	0	1	4	2	3	-,73	-1,3	-1,58	-2,14	-1,905	-1,33416666666667	-1,9	-2,13	-2,31	-2,16	-2,245	-2,33	-2,18	-2,2	-3,23	-3,43	-2,57	-2,86	-2,06	0	0	0	1	0	0	0	1	1	1	1	1	1	1
1	143,5	3	19,9589651446539	2	29	2	3	2	2	2	1	0	2	2	1	3	-,47	-,99	-,67	-,28	-,67	-,899166666666667	-,89	-,12	-,49	-,78	-,9	-1,34	-1,5	-1,21	-2,26	-1,66	-1,74	-1,69	-1,22	0	0	0	0	0	0	0	0	0	0	0	0	0	0
1	145,5	3	20,2170498695103	2	20	2	1	0	2	1	0	1	3	3	1	3	-1,84	-1,44	-2,11	-1	-1,33	-,9775	-1,14	-,94	-,67	-,92	-,03	-,59	,23	,37	,14	,03	-,28	,12	,18	0	0	1	0	0	0	0	0	0	0	0	0	0	0
1	147	3	17,6778194270906	1	21	2	1	1	1	2	1	0	3	6	2	3	-,78	-1,25571428571429	-1,73142857142857	-1,3025	-1,47666666666667	-1,65083333333333	-1,825	-4,11	-3,985	-3,86	-3,6	-3,235	-2,87	-3,07	-3,27	-2,42	-2,3	-,44	1,02	0	0	0	0	0	0	0	1	1	1	1	1	1	1
2	145	3	20,3091557669441	2	27	2	2	1	1	2	1	0	1	1	1	3	-1,1	-1,233	-1,366	-1,525	-1,66666666666667	-1,80833333333333	-1,95	-2,09166666666667	-2,23333333333333	-2,375	-2,43	-2,42	-2,8	-2,13	-2,62	-2,6	-2,71	-2,34	-1,77	0	0	0	0	0	0	0	1	1	1	1	1	1	1
2	140,5	3	22,5427742809742	2	33	3	2	2	2	2	1	0	3	6	2	3	-,08	-,288181818181818	-,496363636363636	-,4225	-,536666666666667	-,650833333333333	-,765	-,879166666666667	-,993333333333333	-1,1075	-1,22166666666667	-2,37	-1,45	-2,78	-2,59	-2,39	-2,45	-2,53	-2,97	0	0	0	0	0	0	0	0	0	0	0	1	0	1
1	146	3	19,2812910489773	2	18	1	3	0	2	2	1	0	1	1	1	3	-,25	-,355454545454545	-,460909090909091	-,535	-,63	-,725	-,82	-,915	-1,01	-1,105	-1,2	-1,41	-1,39	-1,62	-1,89	-1,62	-1,51	-1,22	-1,11	0	0	0	0	0	0	0	0	0	0	0	0	0	0
2	145	3	16,6468489892985	1	29	2	1	3	2	2	1	0	1	4	2	3	,19	,113333333333333	,0366666666666667	-,04	-,116666666666667	-,193333333333333	-,27	-,346666666666667	-,423333333333333	-,5	-,576666666666667	-,653333333333333	-,73	-1,02	-1,43	-1,33	-1,28	-2,13	-1,55	0	0	0	0	0	0	0	0	0	0	0	0	0	0
2	146	3	18,48376806155	1	28	2	2	1	2	2	0	0	1	1	1	3	-,03	-,183333333333333	-,336666666666667	-,49	-,643333333333333	-,796666666666667	-,95	-1,10333333333333	-1,25666666666667	-1,41	-1,56333333333333	-1,71666666666667	-1,87	-1,98	-1,84	-2,35	-2	-2,36	-1,81	0	0	0	0	0	0	0	0	0	0	0	0	0	0
1	145,5	3	16,9105230216932	1	31	3	2	3	2	1	1	0	2	2	1	3	-1	-1,174	-1,348	-1,3325	-1,44333333333333	-1,55416666666667	-1,665	-1,77583333333333	-1,88666666666667	-1,9975	-2,74	-1,85	-2,33	-2,14	-2,23	-1,985	-1,74	-1,59	-,74	0	0	0	0	0	0	0	0	0	0	1	0	1	1
2	147	3	26,1465130269795	2	31	3	1	2	2	2	0	0	3	6	2	3	-,34	-,438888888888889	-,537777777777778	-,605	-,693333333333333	-,781666666666667	-,87	-,958333333333333	-1,04666666666667	-1,23	-1,34	-1,36	-1,4	-1,105	-,81	-1,18	-1,26	-1,17	-,23	0	0	0	0	0	0	0	0	0	0	0	0	0	0
2	146	3	19,7973353349597	2	16	1	1	0	2	1	1	0	3	3	1	1	-2,17	-2,105	-2,04	-1,9525	-1,88	-1,8075	-1,735	-1,6625	-1,65	-1,55	-1,32	-1,57	-1,3	-2,35	-2,6	-2,68	-2,82	-1,9	-1,74	1	1	1	0	0	0	0	0	0	0	0	0	0	1
2	146,6	3	21,7294603090702	2	23	2	3	0	3	2	0	0	3	3	1	3	1,31	1,05	,79	,56	,31	,0600000000000001	-,19	-,44	-,77	-1,6	-1,405	-1,21	-1,69	-1,58	-2,43	-2,05	-2,1	-1,83	-1,58	0	0	0	0	0	0	0	0	0	0	0	0	0	0
1	145,5	3	20,9728274347256	2	21	2	1	1	3	1	1	0	1	1	1	3	-1,31	-1,34090909090909	-1,37181818181818	-1,40272727272727	-1,43363636363636	-1,46454545454545	-1,49545454545455	-1,52636363636364	-1,55727272727273	-1,58818181818182	-1,61909090909091	-1,65	-1,66230769230769	-1,69923076923077	-1,73615384615385		-1,81	-1,46	-1,62	0	0	0	0	0	0	0	0	0	0	0	0	0	0
2	145	3	18,3115338882283	1	28	2	3	3	3	1	1	0	1	4	2	3	-,62	-,774444444444444	-,928888888888889	-1,0125	-1,14333333333333	-1,27416666666667	-1,405	-1,53583333333333	-1,66666666666667	-2,01	-2,07	-2,2	-2,19	-1,93	-2,75	-2,58	-2,49	-2,5	-2,93	0	0	0	0	0	0	0	0	0	1	1	1	1	0
1	146	3	19,1874648151623	2	25	2	2	1	3	2	0	0	3	3	1	1	-,25	-,23	-,21	-,19	-,703333333333333	-,758187134502924	-,57276	-1,04333333333333	-1,42	-1,27	-1,32333333333333	-1,37666666666667	-1,43	-1,59	-1,71	-1,71	-1,71	-2,02	-1,84	0	0	0	0	0	0	0	0	0	0	0	0	0	0
2	141,5	3	23,623718613043	2	27	2	3	3	3	1	1	0	3	6	2	1	-1,15	-1,51	-1,87	-1,64	-1,80333333333333	-1,96666666666667	-3,31	-2,89	-2,72	-3,26	-3,39	-2,98	-3,11	-2,91	-3,91	-4,03	-3,94	-2,86	-2,82	0	0	0	0	0	0	1	1	1	1	1	1	1	1
1	146	3	17,6862450741227	1	26	2	2	1	2	2	1	0	2	2	1	1	-,36	-,623333333333333	-,886666666666667	-1,0675	-1,30333333333333	-1,53916666666667	-1,94	-2,54	-2,41	-2,09	-2,105	-2,12	-3,19	-2,55	-2,86	-2,58	-2,85	-2,32	-2,59	0	0	0	0	0	0	0	1	1	1	1	1	1	1
2	147	3	18,9272988106807	2	33	3	2	3	3	2	0	0	1	4	2	1	-,62	-,64375	-,6675	-,6375	-,643333333333333	-,649166666666667	-,655	-,660833333333333	-,81	-,8	-,95	-,67	-,69	-,11	-,4	-,69	-1,18	-,84	-,9	0	0	0	0	0	0	0	0	0	0	0	0	0	0
2	146	3	21,4392944267217	2	28	2	2	3	2	1	1	0	2	5	2	1	-1,42	-1,41833333333333	-1,41666666666667	-1,135	-1,04	-,945	-1,41	-1,36	-1,46	-1,28	-1,96	-,62	-,28	-1,74	-1,78	-1,9	-2,37	-2,15	-1,32	0	0	0	0	0	0	0	0	0	0	0	0	0	0
2	146,5	3	16,4008899346527	1	27	2	1	1	2	1	1	1	2	2	1	1	-2,23	-2,276	-2,322	-2,368	-2,50333333333333	-2,57166666666667	-2,55	-2,70833333333333	-2,77666666666667	-2,82	-2,89377	-2,97333333333333	-3,05	-3,175	-3,3	-3,41	-3,07	-2,81	-2,78	1	1	1	1	1	1	1	1	1	1	1	1	1	1
2	144,1	3	19,6967850897745	2	21	2	3	0	2	1	1	0	3	3	1	1	-,73	-,915	-1,1	-1,285	-1,47	-,984166666666667	-1,035	-1,03	-1,31	-,82	-,9	-,29	-1,34	-1,53	-1,48	-1,56	-1,5	-1,31	-1,56	0	0	0	0	0	0	0	0	0	0	0	0	0	0
1	146,6	3	20,4731531819933	2	32	3	3	3	3	2	1	0	1	1	1	1	-1,52	-1,5475	-1,575	-1,6025	-1,63	-1,3075	-1,265	-1,2225	-1,13	-1,3	-1,21	-1,65	-1,01	-1,73	-1,73	-1,74	-1,7	-1,26	-1,7	0	0	0	0	0	0	0	0	0	0	0	0	0	0
2	144	3	20,7851080246914	2	16	1	2	0	3	2	1	0	2	5	2	1	-,62	-,955	-1,29	-1,625	-1,96	-,811666666666667	-,85	-,888333333333333	-1,56	-1,63	-1,7	-1,83	-1,08	-1,27	-1,93	-2,1	-2,38	-2,48	-1,4	0	0	0	0	0	0	0	0	0	0	0	0	0	0
1	146,5	3	23,9024333422637	2	25	2	1	2	3	2	1	0	2	2	1	1	-1	-1,4425	-1,885	-2,3275	-2,77	-1,32083333333333	-2,61	-2,56	-2,43	-3,11	-2,2	-2,68	-1,77	-2,2	-2,47	-2,27	-2,45	-1,99	-1,62	0	0	0	1	1	0	1	1	1	1	1	1	0	1
1	141,5	3	25,871218269675	2	32	3	1	2	2	2	0	0	3	3	1	1	,59	,18981	-,20979	-,61	-,7575	,0983333333333334	0	-1,2	-1,09	-1,19	-,5	-1,18	-,59	-1,17	-1,43	-1,23	-1,56	-1,11	-1,27	0	0	0	0	0	0	0	0	0	0	0	0	0	0
1	146,5	3	21,4795746019173	2	33	3	1	3	2	2	0	0	2	2	1	1	,06	,076	,092	,108	-,0833333333333333	-,119166666666667	-,08	,02	,3	,42	,3	-,76	-,37	-,98	-,31	-,34	-,66	-,33	-,28	0	0	0	0	0	0	0	0	0	0	0	0	0	0
2	144,6	3	29,1259907141176	2	31	3	1	2	1	2	0	0	1	1	1	1	-,35	-,5025	-,655	-,8075	-,96	-,154166666666667	-1,41	-,6	-,42	,22	-,42	-,23	,12	-,45	,3	-,09	-,58	-,16	,23	0	0	0	0	0	0	0	0	0	0	0	0	0	0
2	144,5	3	21,5514660983465	2	36	3	2	3	1	2	0	0	1	4	2	1	-1,29	-1,52111111111111	-1,75222222222222	-1,6175	-1,72666666666667	-1,83583333333333	-1,945	-2,05416666666667	-2,16333333333333	-3,37	-2,98	-3,15	-2,6	-3,02	-2,52	-2,42	-2,61	-1,6	-1,5	0	0	0	0	0	0	0	1	1	1	1	1	1	1
2	142,7	3	16,500280652095	1	27	2	2	1	3	1	1	0	1	1	1	1	-2,76	-2,56	-2,36	-2,5275	-2,45	-2,3725	-1,56	-2,71	-2,77	-2,65	-2,53	-1,88	-1,83	-2,3	-2,58	-2,1	-2,5	-2,11	-2,12	1	1	1	1	1	1	0	1	1	1	1	0	0	1
2	146,7	3	15,8915360842419	1	37	3	3	3	3	1	1	1	3	6	2	1	-3,3	-3,2875	-3,275	-3,2625	-3,25	-3,1375	-3,42	-3,32	-3,89	-3,12	-3,53	-4,28	-2,91	-2,65	-3,25	-3,04	-3,43	-2,32	-2,11	1	1	1	1	1	1	1	1	1	1	1	1	1	1
1	143	3	25,2335077509903	2	29	2	3	2	3	1	0	1	3	3	1	1	-2,05	-1,83666666666667	-1,62333333333333	-1,76	-1,66333333333333	-1,56666666666667	-,77	-,91	-1,75	-1,15	-,99	-1,24	-,89	-1,06	-,92	-,96	-1,18	-,58	-,41	1	0	0	0	0	0	0	0	0	0	0	0	0	0
2	141,5	3	19,9278302888037	2	30	3	3	2	3	2	1	0	2	5	2	1	-,29	-,6327	-,97569	-1,32	-1,42	-1,20666666666667	-1,59	-1,81	-1,89	-1,74	-1,79	-2,17	-2,49	-2,57	-2,23	-2,1	-2,25	-1,96	-1,37	0	0	0	0	0	0	0	0	0	0	0	1	1	1
2	142,5	3	18,9104339796861	2	19	1	3	0	1	2	1	0	1	1	1	1	,99	,701428571428571	,412857142857143	,2575	,0133333333333334	-,230833333333333	-,475	-1,03	-,59	,01	-,75	-1,51	-1,94	-1,62	-1,03	-1,57	-2,11	-,83	-,72	0	0	0	0	0	0	0	0	0	0	0	0	0	0
2	138,5	3	19,4971914139374	2	31	3	3	3	3	2	0	0	2	5	2	1	-1,05	-1,378	-1,706	-2,034	-1,57333333333333	-1,70416666666667	-2,05	-1,75	-2,35	-2,63	-2,87	-2,83	-2,62	-2,73	-3,21	-3,2	-3,57	-2,94	-2,94	0	0	0	1	0	0	1	0	1	1	1	1	1	1
2	144,3	3	17,2409735819299	1	24	2	1	1	2	1	1	0	2	5	2	1	-1,53	-1,67285714285714	-1,81571428571429	-2,0075	-2,16666666666667	-2,32583333333333	-2,485	-2,53	-3,78	-2,91	-3,37	-2,98	-3,44	-3,47	-3,5	-3,53	-4,45	-3,34	-3,95	0	0	0		1	1	1	1	1	1	1	1	1	1
1	145,5	3	17,3356479021268	1	21	2	3	1	3	2	0	0	1	1	1	2	,28	-,275	-,83	-,8175	-,23	-,3575	-,78	-1,41	-1,09	-1,19	-,96	-1,47	-1,25	-1,14	-,75	-1,77	-2,16	-1,77	-1,45	0	0	0	0	0	0	0	0	0	0	0	0	0	0
1	140	3	17,1938775510204	1	17	1	3	0	3	2	1	0	2	5	2	1	-1	-1	-1	-1,0275	-1,03666666666667	-1,04583333333333	-1	-1,92	-1,45	-,9	-1,32	-1,77	-1,11	-1,55	-1,98	-2,41	-2,47	-1,04	-,63	0	0	0	0	0	0	0	0	0	0	0	0	0	0
2	144,2	3	23,6129893563609	2	20	2	2	1	2	2	0	0	3	3	1	1	,11	,0242857142857143	-,0614285714285714	-,0925	-,16	-,2275	-,295	-,49	-,88	-,8	-,7659	-,733333333333333	-,7	-1,42	-1,26	-1,78	-1,88	-2,09	-,9	0	0	0	0	0	0	0	0	0	0	0	0	0	0
2	145	3	18,6444708680143	2	22	2	2	1	1	2	0	0	3	6	2	2	,46	,18648	-,08658	-,36	-,285	-,206666666666667	-,99	-,84	-,08	-,59	-1,12	-1,1	-1,14	-,86	,19	-,28	-,75	-,45	-,68	0	0	0	0	0	0	0	0	0	0	0	0	0	0
2	139	3	19,6677190621603	2	21	2	1	1	2	1	0	1	1	1	1	2	-2,76	-2,46	-2,16	-1,86	-2,60333333333333	-2,56416666666667	-2,25	-2,32	-2,37	-1,87	-2,07	-2,05	-2,29	-2,56	-1,9	-1,65	-2,26	-2,09	-1,1	1	1	1	0	1	1	1	1	1	0	1	1	1	1
2	145	3	20,2615933412604	2	36	3	3	3	2	1	1	0	3	3	1	1	-1,23	-1,22	-1,21	-1,1875	-1,17333333333333	-1,15916666666667	-1,17	-2,12	-1,92	-1,01	-1,7	-1,05	-1,06	-1,38	-1,6	-1,9	-2,18	-1,54	-1,18	0	0	0	0	0	0	0	1	0	0	0	0	0	0
2	139	3	17,2868899125304	1	31	3	3	1	2	1	1	0	3	6	2	1	-2,15	-2,202	-2,254	-2,306	-2,03666666666667	-2,00833333333333	-2,63	-1,85	-1,98	-2,06	-2,03	-2,6	-1,81	-2,71	-2,75	-2,68	-2,85	-2,85	-2,67	1	1	1	1	1		1	0	0	1	1	1	0	1
1	144	3	19,53125	2	35	3	2	2	1	2	1	0	1	4	2	1	-1,22	-1,334	-1,448	-1,562	-1,32333333333333	-1,34916666666667	-2,05	-2,44	-1,77	-2,03	-1,43	-2	-1,53	-2,16	-2,18	-2,04	-1,85	-1,8	-1,29	0	0	0	0	0	0	1	1	0	1	0	0	0	1
2	146,7	3	19,0512567091788	2	31	3	1	1	2	2	1	0	1	1	1	2	-1,1	-1,02571428571429	-,951428571428571	-1,085	-1,08	-1,075	-1,07	-,58	-,71	-,65	,27	-,59	-1,04	-,42	-,66	-,44	-,37	-,57	-1,42	0	0	0	0	0	0	0	0	0	0	0	0	0	0
2	146,5	3	20,8738599168307	2	24	2	1	1	2	2	0	0	1	1	1	2	,62	,245	-,13	-,505	-,88	,0991666666666666	,62	,55	-,21	-,29	-,56	-,66	-,63	-1,45	-,72	-,61	-,5	-1,34	-1,59	0	0	0	0	0	0	0	0	0	0	0	0	0	0
2	147,4	3	22,2766763198931	2	32	3	3	2	1	1	1	0	2	5	2	1	-2,04	-1,97469	-1,91142	-1,85	-2,36	-1,9525	-1,92	-2,05	-1,98	-1,51	-1,76	-2,06	-1,83	-2,23	-2,44	-2,6	-2,43	-1,34	-1,01	1	0	0	0	1	0	0	1	0	0	0	1	0	1
1	147,4	3	20,1134453549448	2	21	2	1	0	1	2	1	0	2	2	1	1	-1	-1,01833333333333	-1,03666666666667	-,9075	-,876666666666667	-,845833333333333	-1,11	-,655	-,2	-,34	-,46	-,91	-,63	-,52	-,69	-,2	-1	-,22	-,76	0	0	0	0	0	0	0	0	0	0	0	0	0	0
2	146,5	3	25,2070495870657	2	19	1	3	0	2	2	1	0	2	2	1	2	-,99	-1,054	-1,118	-1,182	-1,01	-1,015	-1,08	-1,18	-,765	-,35	-,98	-,66	-1,05	-,32	-,44	-,78	-1,3	-,37	-,81	0	0	0	0	0	0	0	0	0	0	0	0	0	0
1	143,5	3	18,4535444159817	1	19	1	3	0	2	1	1	0	3	3	1	2	-1,84	-1,72	-1,6	-1,48	-1,36	-1,47333333333333	-,64	-1,39	-1,57	-1,335	-1,1	-1,21	-,96	-1,39	-1,82	-2,08	-2,34	-1,33	-,97	0	0	0	0	0	0	0	0	0	0	0	0	0	0
1	146,3	3	16,6326460530871	1	17	1	2	0	2	1	0	1	1	1	1	2	-4,16	-4,02666666666667	-3,89333333333333	-3,685	-3,52666666666667	-3,36833333333333	-3,36	-3,26	-2,87	-2,64	-2,67	-2,465	-2,26	-2,73	-2,45	-3,33	-2,99	-1,86	-2,45	1	1	1	1	1	1	1	1	1	1	1	1	1	1
1	145	3	17,8834720570749	1	25	2	1	1	1	1	1	1	2	5	2	2	-2,89	-3,0475	-3,205	-3,3625	-3,52	-2,54833333333333	-2,82	-1,9	-2,13	-2,38	-2,19	-2,87	-2,07	-2,39	-2,71	-2,72	-3,01	-2,03	-1,72	1	1	1	1	1	1	1	0	1	1	1	1	1	1
1	145,5	3	17,2411757064749	1	28	2	2	3	3	2	1	0	2	2	1	2	-,78	-,78	-,78	-1,005	-1,23	-1,005	-1,02	-1,76	-1,17	-,82	-1,32	-1,42	-1,32	-1,89	-2,23	-1,27	-2,32	-,89	-1,28	0	0	0	0	0	0	0	0	0	0	0	0	0	0
1	143	3	17,0668492346814	1	34	3	3	3	3	1	1	1	1	1	1	2	-2,58	-3,00366	-3,4299	-3,86	-3,48	-2,655	-2,96	-2,64	-2,83	-2,69	-2,55	-3,22	-2,76	-3,54	-3,39	-2,7	-2,93	-2,35	-2,45	1	1	1	1	1	1	1	1	1	1	1	1	1	1
2	145	3	18,1212841854935	1	23	2	3	2	3	1	1	0	3	3	1	2	-1,69	-1,61	-1,53	-1,45	-1,37	-1,83583333333333	-1,61	-1,42	-1,25	-1,88	-2,25	-2,28	-2,04	-1,96	-2,23	-3,04	-2,74	-2,18	-,55	0	0	0	0	0	0	0	0	0	0	1	1	1	0
2	145,6	3	15,1891377852916	1	34	3	3	1	3	1	1	0	1	4	2	2	-,99	-1,31868	-1,64835	-1,98	-2,11	-1,5025	-1,59	-1,75	-2,02	-2,53	-2,1	-1,97	-2,22	-2,62	-2,78	-3,04	-3,73	-2,77	-3,27	0	0	0	0	1	0	0	0	1	1	1	0	1	1
2	136	3	24,3295847750865	2	43	3	3	3	3	2	0	0	2	5	2	2	2,6	1,5725	,545	-,4825	-1,51	,816666666666667	-,75	-,82	-2,02	-1,21	-1,3	-1,5	-1,68	-2,115	-2,55	-2,31	-2,57	-2,38	-2,36	0	0	0	0	0	0	0	0	1	0	0	0	0	1
1	139	3	18,9948760416128	2	34	3	3	2	3	1	1	0	2	5	2	2	-3,47	-4,01	-3,51	-3,01	-2,36	-3,3575	-2,54	-3,24	-3,19	-3,09	-3,11	-2,99	-3,2	-3,47	-3,62	-3,63	-3,65	-2,7	-2,47	1	1	1	1	1	1	1	1	1	1	1	1	1	1
1	145,5	3	23,948701597761	2	25	2	1	2	1	2	0	0	2	2	1	2	-1,52	-1,47519	-1,4319	-1,39	-1,36	-1,12416666666667	-1,06	-1,16	-1,04	-,32	-,31	-,5	-,57	-1,36	-1,36	-1,36	-1,94	-1,08	-1,12	0	0	0	0	0	0	0	0	0	0	0	0	0	0
1	145	3	21,3555291319857	2	18	1	2	0	2	1	1	0	2	5	2	2	-3,46	-3,4	-3,34	-3,2525	-3,18333333333333	-3,11416666666667	-3,1	-3,7	-4,41	-3,96	-2,69	-3,33	-2,63	-3,27	-3,05	-3,84	-3,13	-2,72	-2,63	1	1	1	1	1	1	1	1	1	1	1	1	1	1
1	147	3	16,8448331713638	1	21	2	3	0	2	1	1	0	1	1	1	2	-,47	-1,26	-1,32	-1,46	-2,01	-1,08666666666667	-1,14	-2,18	-1,29	-1,305	-1,32	-1,8	-1,95	-2,32	-2,52	-2,72	-2,89	-2,08	-1,68	0	0	0	0	1	0	0	1	0	0	0	0	0	1
1	139	3	17,4939185342374	1	31	3	3	2	2	1	1	0	1	1	1	2	-1,78	-1,93	-2,08	-2,23	-2,12666666666667	-2,21333333333333	-2,61072	-2,38666666666667	-2,78	-1,68	-1,98	-2,31	-2,82	-2,46	-3,32	-3,3	-3,17	-2,74	-2,13	0	0	1	1	1	1	1	1	1	0	0	1	1	1
2	146	3	21,8145993619816	2	31	3	3	3	2	2	1	0	3	3	1	2	-,08	-,5	-1,22	-,65	-1,25	-,559166666666667	-,41	-,6	-,7	-,8	-,91	-1,02	-1,23	-1,37	-1,06	-1,14	-1,87	-1,3	-,29	0	0	0	0	0	0	0	0	0	0	0	0	0	0
2	147	3	21,5650886204822	2	34	3	1	2	1	2	0	1	3	3	1	2	-1,56	-1,595	-1,63	-1,665	-1,7	-1,435	-1,05	-1,67	-1,26	-,85	-1,035	-1,22	-1,26	-1,86	-2,22	-1,52	-1,83	-1,34	-1,21	0	0	0	0	0	0	0	0	0	0	0	0	0	0
1	145,5	3	19,6029805977728	2	29	2	3	3	2	2	0	0	1	1	1	2	-,44	-1,47	-1,77	-1,53	-1,33	-1,13166666666667	-1,68	-1,34	-1,54	-1,15	-1,84	-2,02	-2,1	-2,15	-2,05	-2,44	-2,16	-2,08	-1,85	0	0	0	0	0	0	0	0	0	0	0	1	1	1
1	146,5	3	24,2751808407786	2	20	2	3	1	3	2	0	0	2	5	2	3	-1	-1,17549	-1,35198	-1,53	-,98	-1,225	-1,06	-,97	-1,17	-1,2	-1,34	-1,7	-1,54	-1,53	-1,52	-1,92	-1,82	-,7	-,89	0	0	0	0	0	0	0	0	0	0	0	0	0	0
1	147	3	18,186866583368	1	21	2	1	0	3	2	0	0	1	1	1	3	-1,52	-1,06	-1,64	-1,48	-1,76	-1,82	-2,26	-1,58	-1,62	-1,74	-1,86	-2,18	-2,115	-1,92	-2,02	-2,47	-2,42	-1,72	-1,86	0	0	0	0	0	0	1	0	0	0	0	1	1	0
2	135,5	3	22,3853161040836	2	25	2	3	1	3	2	1	0	3	3	1	2	-1,45	-2,21	-2,01	-1,61	-1,96	-1,67916666666667	-2,91	-2,22	-2,13	-2,44	-2,39	-2,46	-2	-2,57	-1,53	-2,445	-3,36	-2,6	8,18	0	1	1	0	0	0	1	1	1	1	1	1	0	1
2	141,5	3	19,6281636679194	2	26	2	2	2	2	1	1	0	2	5	2	2	-1,53	-1,65	-1,41	-,84	-1,28	-1,34666666666667	-,68	-,71	-1,87	-1,23	-1,52	-1,59	-1,09	-1,86	-2,1	-2,25	-2,58	-2,77	-2,15	0	0	0	0	0	0	0	0	0	0	0	0	0	0
2	147	3	23,1847841177287	2	20	2	1	1	1	2	0	0	2	5	2	3	-1,15	-1,135	-1,12	-1,23	-1,25666666666667	-1,28333333333333	-1,31	-1,33666666666667	-1,03	-1,48	-1,84	-1,7	-1,47	-1,86	-2,17	-2,65	-2,5	-1,8	-2,1	0	0	0	0	0	0	0	0	0	0	0	0	0	0
1	144	3	23,9197530864198	2	30	3	3	2	2	2	1	0	3	6	2	3	,06	-1,3	-1,22	-1,48	-2,32	-1,04833333333333	-2,575	-2,5	-2,11	-2,86	-1,96	-1,85	-2,6	-3,08	-3,04	-3,41	-3,15	-2,64	-2,7	0	0	0	0	1	0	1	1	1	1	0	0	1	1
2	138	3	19,1661415668977	2	28	2	3	2	3	1	1	0	1	1	1	2	-1,42	-3,12	-3,16	-3,09	-3,02	-1,99083333333333	-3,23	-2,98	-3,18	-2,25	-2,79	-2,1	-2,79	-2,83	-3,16	-3,75	-4,09	-2,8	-2	0	1	1	1	1	0	1	1	1	1	1	1	1	1
1	146	3	21,0170763745543	2	22	2	3	0	2	2	0	0	2	2	1	3	-1,52	-1,37	-1,95	-1,79	-1,63	-1,98818181818182	-1,906	-2,17545454545455	-2,26909090909091	-2,254	-2,37	-2,55	-2,55	-2,55	-2,97	-3,13	-2,99	-3,15	-2,8	0	0	0	0	0	0	0	1	1	1	1	1	1	1
2	146,5	3	18,7305618003704	2	29	2	3	3	3	1	1	0	1	1	1	2	-3,14	-2,795	-2,45	-2,2	-3,04	-2,715	-1,52	-2,22	-1,54	-1,65	-1,7	-1,59	-2,12	-2,71	-2,78	-3,03	-3,71	-3,28	-2,63	1	1	1	1	1	1	0	1	0	0	0	0	1	1
1	146	3	23,7849502720961	2	30	3	3	3	3	2	1	0	1	4	2	2	-1,42	-1,845	-2,27	-1,99	-2,74	-1,96583333333333	-1,97	-1,9	-2,02	-2,07	-2,76	-2,78	-2,73	-2,63	-2,9	-3,98	-2,84	-2,89	-2,59	0	0	1	0	1	0	0	0	1	1	1	1	1	1
1	141	3	23,5400633770937	2	19	1	1	0	2	2	1	0	2	5	2	3	-1,37	-1,48518	-1,60173	-1,72	-1,49	-1,445	-1,68	-1,46	-1,48	-,92	-1,74	-1,61	-1,55	-1,74	-1,67	-1,53	-1,78	-,32	-,87	0	0	0	0	0	0	0	0	0	0	0	0	0	0
2	142,5	3	16,9405971068021	1	31	3	3	1	3	2	1	0	3	3	1	3	-1,69	-2,16	-2,36	-2,08	-2,41	-1,91083333333333	-1,96	-1,27	-1,96	-2,1	-1,9	-2,32	-2,22	-2,24	-2,72	-2,89	-3,06	-2,45	-3,04	0	1	1	1	1	0	0	0	0	1	0	1	1	1
1	146,5	3	19,6624305466575	2	25	2	2	1	2	2	0	0	3	6	2	2	-,47	-,7326	-,99567	-1,26	-1,33	-1,26583333333333	-1,51	-1,9	-2,04	-2,16	-2,39	-2,35	-2,38	-1,59	-2,39	-3,19	-2,12	-1,67	-1,64	0	0	0	0	0	0	0	0	1	1	1	1	1	0
1	144,5	3	22,0303875671987	2	35	3	3	3	1	1	1	1	1	1	1	2	-3,08	-3,2	-3,17	-2,505	-1,84	-2,9925	-1,94	-2,33	-1,15	-2,09	-2,22	-2,52	-2,87	-2,53	-3,1	-3,51	-3,7	-2,08	-1,79	1	1	1	1	0	1	0	1	0	1	1	1	1	1
1	146,5	3	20,8738599168307	2	24	2	1	1	2	2	1	0	3	3	1	3	-1	-1,85	-,85	-1,09	-1,02	-1,37916666666667	-1,06	-,89	-1,58	-1,71	-2,44	-2,64	-1,91	-2,38	-2,63	-3,08	-2,81	-2,51	-1,62	0	0	0	0	0	0	0	0	0	0	1	1	0	1
2	145,5	3	18,8944391303834	2	21	2	1	0	1	1	1	0	2	2	1	3	-2,76	-3,17	-2,45	-2,03	-2,61	-2,98083333333333	-2,14	-2,89	-2,97	-2,15	-2,58	-2,59	-3,29	-2,81	-2,58	-2,93	-3,1	-2,7	-2,18	1	1	1	1	1	1	1	1	1	1	1	1	1	1
2	143	3	19,6097608685021	2	39	3	3	3	3	2	1	0	3	6	2	3	-,43	-,655	-,88	-,57	-1,5	-1,02583333333333	-1,52	-,99	-1,56	-1,63	-1,37	-1,97	-1,86	-1,93	-1,97	-2,43	-2,51	-2,03	-1,94	0	0	0	0	0	0	0	0	0	0	0	0	0	0
1	141	3	22,181982797646	2	31	3	3	0	2	1	1	0	1	1	1	3	-2,32	-2,33	-2,31	-1,79	-2,29	-2,12	-1,47	-1,85	-2,02	-2,09	-2,51	-1,67	-1,84	-1,54	-1,95	-1,69	-1,43	-,61	-,87	1	1	1	0	1	1	0	0	1	1	1	0	0	0
2	144,5	3	18,4863686976928	1	33	3	3	2	3	2	1	0	1	4	2	3	-1,15	-1,42	-1,96	-,73	-,75	-1,2375	-,73	-,45	-,67	-,63	-,95	-1,22	-1,36	-1,15	-1,32	-1,74	-1,9	-1,69	-1,44	0	0	0	0	0	0	0	0	0	0	0	0	0	0
2	145	3	22,3067776456599	2	29	2	3	3	3	1	1	0	3	6	2	3	-,99	-,91	-,83	-,81	-,85	-1,08166666666667	-,12	-,735	-1,35	-1,49	-1,24	-1,35	-1,21	-1,47	-1,71	-2,35	-1,77	-,78	-,66	0	0	0	0	0	0	0	0	0	0	0	0	0	0
1	143	3	22,0548682087144	2	26	2	3	1	3	2	0	0	3	3	1	3	-1	-1,95	-1,22	-1,66	-1,05	-1,44583333333333	-2,02	-1,76	-1,87146	-1,98468	-2,1	-2,19	-2,07	-1,89	-2,47	-2,72	-2,35	-1,74	-1,63	0	0	0	0	0	0	1	0	0	0	1	1	1	0
2	145	3	16,8370986920333	1	27	2	3	3	3	2	1	0	1	4	2	3	-,59	-2,02	-2,16	-1,7	-1,225	-1,09416666666667	-,77	-,51	-1,1	-1,75	-1,32	-1,59	-1,8	-2,65	-2,66	-3,08	-3,31	-2,47	-2,16	0	1	1	0	0	0	0	0	0	0	0	0	0	1
1	144	3	19,4347993827161	2	32	3	3	3	3	1	1	0	3	6	2	3	-2,84	-2,96	-2,9	-3,26	-3,15	-2,92333333333333	-2,82	-3,75	-3,8	-2,91	-2,93	-3,03	-3,04	-3,26	-3,75	-4,05	-3,82	-2,85	-2,69	1	1	1	1	1	1	1	1	1	1	1	1	1	1
2	144	3	21,2191358024691	2	20	2	1	0	1	2	1	0	1	1	1	3	-,62	-,26	-,68	-,85914	-,681818181818182	-,697272727272727	,02	-,67	-,86	-,965	-1,07	-,79	-1,04285714285714	-,786	-,838461538461538	-,78	-,88	-,78	-1,43	0	0	0	0	0	0	0	0	0	0	0	0	0	0
1	147	3	18,8347447822667	2	17	1	3	0	1	2	1	0	2	2	1	3	-1,52	-,79	-1,59166666666667	-1,6275	-1,66333333333333	-1,69916666666667	-2,14	-2,78	-2,89	-2,28	-2,36	-2,61	-1,95	-2,95	-3,43	-3,15	-3,13	-2,17	-2,38	0	0	0	0	0	0	1	1	1	1	1	1	0	1
1	146	3	25,2861700131357	2	25	2	3	2	3	2	0	0	2	5	2	3	,06	-,53	-,11	-,42	-,4	-,494166666666667	-,69	-1,32	-1,58	-1,72	-1,2	-1,1	-1,27	-1	-1,71	-1,63	-,97	-1,24	-,96	0	0	0	0	0	0	0	0	0	0	0	0	0	0
2	144	3	20,1581790123457	2	21	2	1	0	3	1	1	0	1	4	2	3	-1,49	-2,47	-1,72	-1,91	-2,85	-2,16916666666667	-2,07	-3,33	-3,08	-2,83	-2,93	-2,59	-3,12	-3,23	-2,35	-3,26	-2,97	-2,47	-1,35	0	1	0	0	1	1	1	1	1	1	1	1	1	1
1	137,6	3	16,5841333153056	1	25	2	3	0	3	1	1	0	3	6	2	3	-2,05	-2,6	-2,61	-1,98	-2,32767	-2,58333333333333	-3,03	-3,05	-2,96	-3,02	-2,95	-2,95	-3,33	-3,335	-3,34	-3,79	-3,44	-3,41	-3,22	1	1	1	0	1	1	1	1	1	1	1	1	1	1
1	146,5	3	18,1714405525982	1	22	2	3	1	2	1	0	1	3	6	2	3	-2,32	-2,64	-2,42	-2,37	-2,32	-2,29083333333333	-3,1	-2,8	-2,43	-2,09	-1,81	-2,03	-2,25	-2,47	-2,53	-2,05	-2,07	-1,47	-1,03	1	1	1	1	1	1	1	1	1	1	0	1	1	1
1	140	3	17,2448979591837	1	20	2	3	0	2	1	0	1	1	4	2	3	-3,64	-4,03	-3,77	-2,56	-3,72	-3,24833333333333	-2,26	-,91	-1,38	-1,68	-2	-2,44	-2,7	-2,84	-2,61	-3,28	-2,77	-2,45	-2,59	1	1	1	1	1	1	1	0	0	0	0	1	1	1
2	145,5	3	21,9647854890707	2	20	2	2	1	2	1	1	0	3	3	1	3	-1,37	-2,15	-2,4	-2,19447	-1,98333333333333	-2,13666666666667	-1,926	-2,44333333333333	-2,59666666666667	-2,334	-2,47	-2,85	-3,21	-2,845	-2,48	-3,29	-3,3	-2,8	-2,05	0	1	1	1	0	1	0	1	1	1	1	1	1	1
1	145,8	3	18,0640936623256	1	19	1	3	0	3	1	1	0	1	4	2	3	-1,52	-1,81	-1,42	-1,57	-1,7	-1,8575	-2,19	-2,38	-1,76	-1,76	-2,195	-1,76	-2,33	-1,94	-2,34	-1,72	-1,85	-1,05	-1,03	0	0	0	0	0	0	1	1	0	0	1	0	1	0
1	146	3	18,0615500093826	1	18	1	1	0	2	2	0	0	1	1	1	3	,22	-,9	-,72	-,835	-,95	-,646666666666667	-,7	-,58	-,93	-1,28	-1,585	-1,89	-1,86	-1,99	-2,25	-2,57	-2,39	-1,74	-1,5	0	0	0	0	0	0	0	0	0	0	0	0	0	0
2	141,5	3	21,3262745195969	2	34	3	2	2	2	2	0	0	2	2	1	3	,04	-,12	-,28	-,41	-,54	-,439166666666667	-1,54	-1,125	-,71	-1,15	-,98	-1,21	-1,11	-1,13	-1,45	-1,14	-1,23	-1,38	-1,63	0	0	0	0	0	0	0	0	0	0	0	0	0	0
1	143,2	3	22,7247901126681	2	18	1	1	0	2	2	0	0	3	6	2	3	-2,58	-,37	-1,17	-,46	-,95	-1,9175	-,713333333333333	-1,6525	-1,52	-1,3875	-1,255	-,58	-,99	-1,47	-1,22	-1,38	-1,53	-1,1	-,71	1	0	0	0	0	0	0	0	0	0	0	0	0	0
1	140	3	23,1122448979592	2	21	2	1	1	3	2	0	0	3	3	1	3	,06	-,89	-,35	-,71	-,85	-,59	-,59	-1,04	-1,36	-1,49	-1,59	-1,92	-1,5	-1,54	-1,98	-2,16	-2,27	-2,31	-2,25	0	0	0	0	0	0	0	0	0	0	0	0	0	0
2	146	3	19,6096828673297	2	27	2	3	2	3	1	1	0	3	6	2	3	-,99	-1,0025	-1,015	-,97	-,963333333333333	-,956666666666667	-,95	-,943333333333333	-1,09	-,72	-,24	-,17	-,91	-,44	-,78	-1,12	-1,3	-1,1	-1,57	0	0	0	0	0	0	0	0	0	0	0	0	0	0
2	147	3	20,3618862510991	2	28	2	2	1	1	2	0	0	2	5	2	3	,62	,45375	,2875	,02	-,18	-,38	-,58	-,78	-,71	-1,13	-1,26	-1,04	-1,78	-2,46	-2,76	-3,53	-2,96	-3,02	-2,64	0	0	0	0	0	0	0	0	0	0	0	0	0	1
1	146	3	19,3282041658848	2	30	3	2	1	2	2	1	0	1	1	1	3	-,39	-,532857142857143	-,675714285714286	-1,08272727272727	-1,31363636363636	-1,54454545454545	-1,77545454545455	-1,39	-2,28	-1,66	-2,22	-2,93	-3,0175	-3,28	-2,95	-3,57	-3,76	-2,63	-2,07	0	0	0	0	0	0	0	0	1	0	1	1	1	1
1	146	3	20,6886845562019	2	35	3	1	2	3	1	1	0	2	5	2	1	-1,37	-1,51714285714286	-1,66428571428571	-1,5775	-1,64666666666667	-1,71583333333333	-1,785	-2,4	-2,46	-1,84	-2,91	-2,3	-2,2	-1,82	-2,19	-2,02	-2,66	-2,24	-2,09	0	0	0	0	0	0	0	1	1	0	1	1	1	0
2	144	3	18,3256172839506	1	29	2	2	3	2	2	1	0	3	3	1	3	-,46	-,661428571428571	-,862857142857143	-,5125	-,53	-,5475	-,565	-1,87	-,69	-,66	-,93	-,26	-,67	-1,52	-1,19	-2,06	-2,04	-1,43	-1,18	0	0	0	0	0	0	0	0	0	0	0	0	0	0
1	144	3	21,0262345679012	2	18	1	1	0	1	2	0	0	3	6	2	1	-1	-1,158	-1,316	-1,474	-1,43	-1,5375	-1,57509	-1,7525	-1,15	-1,685	-2,22	-2,47	-2,29	-2,81	-2,53	-2,91	-3,31	-2,06	-1,89	0	0	0	0	0	0	0	0	0	0	1	1	1	1
1	142	3	19,5893671890498	2	27	2	3	1	2	2	1	0	2	2	1	1	-,25	-,562	-,874	-1,186	-,986666666666667	-1,17083333333333	-2,12	-2,5	-2,07	-1,64	-1,74	-2,04	-2,46	-2,81	-2,04	-2,58	-2,6	-2,56	-1,75	0	0	0	0	0	0	1	1	1	0	0	1	1	1
1	140	3	18,4183673469388	1	35	3	2	3	2	2	1	0	3	3	1	1	-,73	-1,0325	-1,335	-1,6375	-1,94	-1,73416666666667	-2,12	-2,35	-2,27	-2,46	-3,37	-3,255	-3,14	-3,41	-4,1	-3,71	-4,05	-3,05	-2,75	0	0	0	0	0	0	1	1	1	1	1	1	1	1
2	143	3	24,0598562276884	2	19	1	1	0	1	2	1	0	2	2	1	1	-,59	-,58	-,57	-,56	-,55	-,373333333333333	-,46	-,51	-,46	-,74	-,46	,19	-,07	-,255	-,44	-1,35	-1,26	-1,1	-1,32	0	0	0	0	0	0	0	0	0	0	0	0	0	0
1	147	3	23,5550002313851	2	29	2	2	2	3	1	1	0	3	3	1	1	-1,31	-1,97802	-2,64735	-3,32	-2,84	-1,72666666666667	-2,54	-3,08	-2,35	-2,14	-1,54	-2,25	-2,31	-3,33	-2,6	-3,38	-2,96	-2,68	-1,59	0	0	1	1	1	0	1	1	1	1	0	1	1	1
1	144	3	19,1936728395062	2	19	1	3	0	3	2	1	0	1	1	1	1	-,73	-1	-1,27	-1,54	-1,81	-1,59666666666667	-2,78	-2	-2,265	-2,53	-2,6	-2,42	-2,81	-3,91	-3,58	-3,52	-3,94	-2,86	-3	0	0	0	0	0	0	1	0	1	1	1	1	1	1
2	138	3	18,1159420289855	1	24	2	1	3	1	2	1	0	1	4	2	1	-,7	-1,11888	-1,53846	-1,96	-1	-1,0375	-1,1	-1,65	-1,15	-1,18	-,86	-1,185	-1,51	-,99	-1,75	-2,13	-1,9	-1,58	-1,69	0	0	0	0	0	0	0	0	0	0	0	0	0	0
2	144	3	19,9170524691358	2	19	1	2	1	2	1	1	0	1	4	2	1	-1,45	-1,555	-1,66	-1,765	-1,87	-1,67916666666667	-1,735	-1,93	-2,77	-3,26	-1,08	-1,09	-2	-1,2	-,99	-1,46	-1,29	-,95	-,91	0	0	0	0	0	0	0	0	1	1	0	0	0	0
1	143	3	17,9959900239621	1	19	1	2	0	3	2	1	0	3	6	2	1	,14	-,94905	-2,03796	-3,13	-1,94	-1,18083333333333	-2,7	-2,8	-2,7	-2,07	-2,15	-2,59	-3,03	-3,49	-3,51	-3,61	-3,28	-2,69	-2,53	0	0	1	1	0	0	1	1	1	1	1	1	1	1
2	141,1	3	19,5889239201355	2	31	3	2	2	3	1	1	0	2	5	2	1	-1,74	-1,74492	-1,75158	-1,76	-1,44	-1,73166666666667	-1,32	-,99	-1,58	-1,95	-1,82	-1,63	-1,72	-2,37	-2,63	-2,82	-2,82	-2,21	-2,35	0	0	0	0	0	0	0	0	0	0	0	0	0	1
2	146	3	23,972602739726	2	39	3	1	3	2	1	1	0	2	2	1	1	-,88	-,82584	-,77256	-,72	-,49	-,163333333333333	,5	,96	,22	1,09	,77	1,51	,84	,23	,49	,32	-,17	,24	,7	0	0	0	0	0	0	0	0	0	0	0	0	0	0
1	141,1	3	19,1870998397224	2	24	2	1	1	1	1	1	1	2	2	1	2	-2,58	-2,58408	-2,59074	-2,6	-2,84	-2,48833333333333	-2,07	-2,6	-2,06	-1,59	-2,72	-2,58	-2,36	-2,56	-2,91	-2,73	-3,47	-2,21	-2,15	1	1	1	1	1	1	1	1	1	0	1	1	1	1
1	144	3	17,0717592592593	1	22	2	3	0	3	2	1	0	2	5	2	1	-1,16	-1,81485	-2,47086	-3,13	-2,77	-2,34333333333333	-2,68	-2,31	-3,05	-3,2	-3,3	-3,4	-4	-3,46	-3,27	-3,6	-3,48	-3,06	-3,79	0	0	1	1	1	1	1	1	1	1	1	1	1	1
1	144	3	19,4347993827161	2	28	2	1	1	3	1	1	1	3	3	1	1	-4,16	-4,43889	-4,72194	-5,01	-3,7	-4,08916666666667	-3,43	-3,15	-3,8	-3,74	-3,96	-3,9	-3,99	-4,64	-4,32	-4,78	-4,38	-2,19	-2,29	1	1	1	1	1	1	1	1	1	1	1	1	1	1
1	141,5	3	18,6792193684526	2	21	2	1	1	2	2	0	0	1	4	2	2	,07	-,01998	-,10989	-,2	-,255	,095	-1,26	-,05	,165	,38	,36	,03	,13	-,83	-,48	-,13	-,55	-,65	-,89	0	0	0	0	0	0	0	0	0	0	0	0	0	0
2	147	3	16,7985561571567	1	28	2	2	3	3	1	1	0	1	1	1	1	-1,69	-1,67166	-1,65501	-1,64	-1,62	-1,63583333333333	-1,56	-1,55	-2,09	-2,07	-1,07	-2,16	-1,56	-1,33	-1,99	-2,43	-2,37	-2,07	-2,02	0	0	0	0	0	0	0	0	1	1	0	1	0	0
1	137,5	3	16,0793388429752	1	25	2	3	3	2	1	0	1	1	4	2	2	-3,42	-3,8475	-4,275	-4,7025	-5,13	-3,62	-4,06	-3,86	-4,14	-4,49	-4,08	-4,38	-3,9	-4,49	-4,58	-5,38	-5,11	-3,91	-3,95	1	1	1	1	1	1	1	1	1	1	1	1	1	1
2	145	3	21,2128418549346	2	38	3	3	3	2	1	1	0	1	1	1	2	-1,69	-2,88	-2,45	-2,31	-2,76	-2,23166666666667	-2,87	-1,83	-2,31	-2,68	-2,9	-2,25	-2,99	-3,35	-2,83	-2,76	-3,07	-2,35	-2,43	0	1	1	1	1	1	1	0	1	1	1	1	1	1
2	147	3	18,3256976259892	1	32	3	3	1	2	2	1	0	3	6	2	2	,99	-,9	-,38	-1,07	-,75	-,326666666666667	-1,46	-1,29	-1,44	-1,4	-2,2	-1,5	-2,17	-2,64	-2,64	-2,63	-3,18	-2,47	-2,77	0	0	0	0	0	0	0	0	0	0	1	0	1	1
2	142,5	3	21,1757463835026	2	22	2	3	2	3	2	0	0	2	2	1	1	-,03	-,3996	-,76923	-1,14	-1,66	-,596666666666667	-1,19	-1,36	-,81	-1,46	-1,57	-1,63	-1,39	-1,72	-2,46	-2,08	-2,6	-1,54	-1,65	0	0	0	0	0	0	0	0	0	0	0	0	0	0
1	144	3	18,4220679012346	1	37	3	3	3	3	2	1	0	2	5	2	2	-1,41	-1,65	-1,94	-2,37	-2,36	-2,485	-3,31	-2,8	-2,7	-2,62	-3,37	-3,36	-3,99	-3,34	-4,13	-3,41	-3,79	-2,67	-2,79	0	0	0	1	1	1	1	1	1	1	1	1	1	1
1	145	3	20,5945303210464	2	30	3	3	1	3	1	1	0	1	1	1	2	-1,84	-2,26	-1,87	-2,25	-2,17	-2,24416666666667	-1,49	-2,64	-2,01	-2,62	-2,795	-2,97	-2,81	-2,31	-2,37	-2,4	-2,43	-1,99	-2,29	0	1	0	1	1	1	0	1	1	1	1	1	1	1
1	145	3	15,410225921522	1	30	3	1	1	1	2	0	0	2	5	2	2	-,47	-1,37	-,83	-1,82	-1,74	-1,61583333333333	-2,42	-1,66	-1,71	-1,77	-2,055	-2,34	-3,22	-3,01	-2,61	-3,11	-2,87	-2,24	-2,03	0	0	0	0	0	0	1	0	0	0	1	1	1	1
2	147	3	23,2773381461428	2	17	1	1	0	2	2	1	0	3	3	1	2	-,08	-,14	-,2	-,26	-,32	-,0966666666666667	,48	-,53	-,3	-,49	-,23	-,91	-,12	-,75	-1,38	-1,43	-1,48	-1,5	-,96	0	0	0	0	0	0	0	0	0	0	0	0	0	0
1	138	3	21,6341104809914	2	18	1	3	0	3	1	1	0	2	5	2	2	-3,11	-2,59	-2,52	-2,86	-2,49	-3,2475	-2,85	-2,69	-2,27	-1,85	-2,25	-2,61	-3,44	-3,04	-3,46	-2,93	-3,36	-2,42	-1,94	1	1	1	1	1	1	1	1	1	0	1	1	1	1
2	144,7	3	23,0202468324475	2	32	3	3	3	2	2	1	0	3	3	1	2	-1,53	-1,53	-1,31	-1,13	-1,09	-1,78	-1,52	-1,82	-1,02	-1,7	-1,52	-2,52	-2,13	-2,75	-2,37	-2,74	-2,51	-2,77	-3,13	0	0	0	0	0	0	0	0	0	0	0	1	1	1
1	145	3	26,2068965517241	2	28	2	1	1	1	2	0	0	1	4	2	2	,06	,2	,7	,72	1,36	-,148333333333333	,28	-,35	-,27	-,19	-,3	-,41	-,44	0	-1,27	-1,16	-1,05	-,67	-,77	0	0	0	0	0	0	0	0	0	0	0	0	0	0
1	147	3	16,1506779582581	1	22	2	1	0	1	2	0	0	1	1	1	2	,94	,385	-,17	-,35	,06	,256666666666667	,84	-,38	,65	,1	,84	,07	-,7	-,46	,05	-,075	-,2	,01	,2	0	0	0	0	0	0	0	0	0	0	0	0	0	0
1	145	3	17,8834720570749	1	25	2	3	1	3	1	1	0	1	4	2	2	-2,58	-3,94	-3,37	-2,76	-2,49	-2,6175	-1,56	-2,66	-2,29	-2,57	-2,29	-2,31	-2,67	-2,99	-2,09	-2,51	-3,29	-2,8	-1,98	1	1	1	1	1	1	0	1	1	1	1	1	1	1
1	147	3	19,2975149243371	2	25	2	1	1	1	2	1	0	2	5	2	2	-1	-1,11	-1,17	-,44	-,33	-,929166666666667	-,83	-1,27	-1,13	-,52	-,61	-,93	-,83	-1,39	-2,26	-2,77	-2,42	-,76	-,62	0	0	0	0	0	0	0	0	0	0	0	0	0	0
2	144,5	3	17,2411728786772	1	33	3	3	2	2	1	1	0	1	1	1	2	-2,07	-2,27	-1,82	-1,37	-1,34	-1,48666666666667	-1,56	-1,57	-,83	-,99	-,91	-1,33	-,67	-1,13	-1,5	-1,43	-1,58	-1,08	-,71	1	1	0	0	0	0	0	0	0	0	0	0	0	0
1	147,2	3	17,3067550803403	1	25	2	1	1	2	2	0	0	1	1	1	2	-,99	-,62	-1,23	-1,04	-,81	-1,66083333333333	-1,77	-1,39	-1,82	-1,7	-1,9	-2,68	-2,6	-2,52	-1,89	-2,86	-3,46	-2,17	-2,02	0	0	0	0	0	0	0	0	0	0	0	1	1	1
1	144	3	18,5667438271605	2	38	3	3	3	3	2	1	0	2	5	2	2	-,25	-1,67	-1,32	-1,45	-2,01	-1,52916666666667	-2,07	-2,205	-2,34	-2,95	-2,83	-3,61	-3,32	-4,2	-4,48	-4,34	-4,99	-3,32	-2,66	0	0	0	0	1	0	1	1	1	1	1	1	1	1
1	147	3	20,9634874357906	2	23	2	1	1	1	2	1	0	2	5	2	2	-1,84	-1,88	-1,81333333333333	-1,1865	-,85	-1,77333333333333	-1,3	-,4	-,92	-1,01	-,63	-1,31	-1,68	-2,05	-2,18	-2,875	-3,57	-2,6	-2,86	0	0	0	0	0	0	0	0	0	0	0	0	0	1
1	145	3	18,7395957193817	2	23	2	1	0	2	2	1	0	3	3	1	2	-,94	-,17	-,485	-,8	-1,11	-1,3025	-1,44	-1,05	-,93	-1,88	-2,07	-1,87	-1,81	-2,31	-2,55	-2,7	-3,3	-2,08	-1,72	0	0	0	0	0	0	0	0	0	0	1	0	0	1
1	145	3	23,4958382877527	2	27	2	1	1	1	2	0	0	3	6	2	3	-,36	-,24	0	-,96	-,78	-1,35583333333333	-1,77	-1,705	-1,64	-2,3	-2,44755	-2,6	-2,75	-2,27	-2,635	-3	-2,87	-2,21	-2,18	0	0	0	0	0	0	0	0	0	1	1	1	1	1
2	147	3	17,4001573418483	1	15	1	2	0	1	1	1	0	1	1	1	2	-,62	-1,71	-1,85	-1,67	-1,875	-1,56583333333333	-2,14	-1,79	-2,63	-2,39	-2,29	-2,19	-2,89	-2,73	-2,57	-2,92	-3,31	-2,4	-2,42	0	0	0	0	0	0	1	0	1	1	1	1	1	1
1	138	3	21,0039907582441	2	19	1	3	0	2	1	1	0	2	2	1	2	-2,9	-3,17	-2,82	-3,24	-1,93	-2,95833333333333	-2,71	-2,29	-1,92	-2,5	-3,04	-2,83	-3,04	-3,37	-3,13	-3,45	-4,35	-2,55	-2,14	1	1	1	1	0	1	1	1	0	1	1	1	1	1
1	147	3	17,122495256606	1	23	2	3	1	3	1	1	0	3	3	1	2	-,78	-,93	-1,08	-1,42	-1,59	-1,42583333333333	-2,09	-1,72	-2,14	-2,99	-2,27	-2,82	-2,33	-3,04	-3,415	-3,79	-3,96	-2,93	-2,09	0	0	0	0	0	0	1	0	1	1	1	1	1	1
2	146,5	3	21,6193549138604	2	23	2	3	0	3	2	1	0	3	6	2	2	-,48	-,51	-,24	-,01	-,195	-,971666666666666	-,88	-1,01	-,99	-1,52	-1,465	-1,41	-1,66	-2,12	-2,1	-3,05	-2,92	-2,11	-2,36	0	0	0	0	0	0	0	0	0	0	0	0	0	1
2	146	3	19,4220303996998	2	22	2	1	0	2	2	1	0	2	2	1	3	-,08	-,77	-,413333333333333	-1,00818181818182	-,746666666666667	-,913333333333333	-1,08	-1,24666666666667	-1,22545454545455	-1,58	-1,74666666666667	-1,91333333333333	-2,08	-1,87	-2,46	-2,06	-2,57	-2,35	-1,9	0	0	0	0	0	0	0	0	0	0	0	0	1	0
2	145,2	3	25,9450250058815	2	21	2	1	1	1	2	0	0	1	1	1	3	,46	,96	,45	,07	-,25	,243333333333333	,03	-,02	,12	-,19	-,08	-,91	-,06	-,83	-1,08	-1,16	-1,63	-,76	-1,35	0	0	0	0	0	0	0	0	0	0	0	0	0	0
1	144,2	3	24,0458140085141	2	32	3	2	2	3	2	1	0	2	2	1	3	-1,52	-1,79	-2,26	-1,67	-1,81	-2,04916666666667	-2,99	-2,69	-2,3	-2,92	-2,62	-2,95	-2,79	-3	-3,08	-2,67	-3,1	-1,92	-1,78	0	0	1	0	0	1	1	1	1	1	1	1	1	1
2	144,5	3	20,4978388668718	2	19	1	2	1	3	2	1	0	3	6	2	3	-1,26	-1,45	-1,72	-,57	-1,26	-1,15583333333333	-,96	-1,26	-1,09	-,92	-1,1	-1,56	-1,01	-1,96	-1,88	-1,77	-1,85	-1,43	-1,8	0	0	0	0	0	0	0	0	0	0	0	0	0	0
2	144,5	3	19,6357802229379	2	31	3	2	3	1	2	1	0	1	4	2	3	-,7	-,45	-,38	-,17	-,75	-,9375	-,465	-,62	-,77	-,53	-,49	-1,01	-1,27	-1,43	-,89	-1,61	-1,62	-1,03	-,26	0	0	0	0	0	0	0	0	0	0	0	0	0	0
1	144,5	3	15,9480849127764	1	23	2	1	1	2	1	1	0	2	5	2	3	-2,83	-3,43	-3,42	-3,66	-2,99	-3,32166666666667	-2,84	-2,52	-3,02	-3,59	-4,05	-3,13	-4,01	-3,99	-3,29	-4,14	-4,27	-2,94	-2,68	1	1	1	1	1	1	1	1	1	1	1	1	1	1
1	144	3	19,9170524691358	2	17	1	1	0	1	2	1	0	3	3	1	3	-,78	-1,09	-1,51	-,8	-1,19	-1,20083333333333	-1,58	-2,71	-1,94	-2,09	-2	-2,22	-1,79	-2,64	-2,08	-2,9	-1,76	-2,04	-2,07	0	0	0	0	0	0	0	1	0	1	0	1	0	1
1	142	3	20,1348938702638	2	24	2	3	1	3	1	1	0	2	2	1	3	-2,05	-2,53	-2,32	-2,25	-2,64	-2,20416666666667	-2,57	-2,57	-2,43	-3,11	-2,92	-2,81	-2,42	-3,5	-2,88	-3,47	-3,5	-2,26	-1,3	1	1	1	1	1	1	1	1	1	1	1	1	1	1
2	143	3	25,57582277862	2	36	3	3	3	2	2	1	0	3	3	1	3	-,62	-1,7	-,78	-,75	-,94	-,940833333333333	-1,89	-1,69	-1,68	-2,23	-2,21	-1,7	-1,39	-2,05	-1,84	-1,79	-1,97	-1,36	-1,23	0	0	0	0	0	0	0	0	0	1	1	0	0	1
2	146	3	16,8887220866954	1	24	2	1	1	2	2	0	0	1	1	1	3	-,08	-,2	-,33	,07	-,6	-,455	-,8	-,77	-,99	-,12	-,76	-,81	-,98	-1,32	-1,66	-1,69	-1,21	-1,45	-1,53	0	0	0	0	0	0	0	0	0	0	0	0	0	0
[truncated: 24 more columns]
